# Supplementary material for: Quantification of disease-associated RNA tandem repeats by nanopore sensing
Source: Nat Commun. 2026 May 8;17:6219. doi: 10.1038/s41467-026-72819-5 (PMC13369952; doi:10.1038/s41467-026-72819-5)
Supplement: Supplementary file 4 — Source Data [file 41467_2026_72819_MOESM4_ESM.xlsx]

## Sheet: Figure 1
Figure 1d			Figure 1e
time (μs)	current (nA)		time (μs)	current (nA)
0	0.022986		0	-0.000498
1	0.02363		1	0.002077
2	0.024274		2	0.001433
3	0.024918		3	0.000789
4	0.024918		4	0.000146
5	0.024918		5	-0.003074
6	0.024918		6	-0.005005
7	0.024274		7	-0.009512
8	0.02363		8	-0.013375
9	0.021055		9	-0.01595
10	0.022342		10	-0.018525
11	0.021055		11	-0.022388
12	0.022342		12	-0.024964
13	0.022342		13	-0.027539
14	0.022986		14	-0.028827
15	0.024274		15	-0.02947
16	0.025562		16	-0.028183
17	0.026205		17	-0.026895
18	0.029425		18	-0.023032
19	0.031356		19	-0.019169
20	0.033288		20	-0.015306
21	0.036507		21	-0.012087
22	0.038438		22	-0.008224
23	0.042301		23	-0.005005
24	0.041657		24	-0.00243
25	0.039726		25	-0.001142
26	0.04037		26	0.000789
27	0.038438		27	0.001433
28	0.037794		28	0.000789
29	0.03715		29	-0.000498
30	0.038438		30	-0.003074
31	0.036507		31	-0.003074
32	0.036507		32	-0.003717
33	0.037794		33	-0.004361
34	0.035863		34	-0.005005
35	0.03715		35	-0.001786
36	0.035863		36	-0.00243
37	0.035219		37	-0.000498
38	0.03715		38	-0.000498
39	0.035863		39	0.002077
40	0.033931		40	0.002721
41	0.034575		41	0.004652
42	0.033288		42	0.006584
43	0.032644		43	0.007871
44	0.031356		44	0.009159
45	0.030712		45	0.010447
46	0.029425		46	0.009803
47	0.030068		47	0.009159
48	0.030068		48	0.009159
49	0.030068		49	0.008515
50	0.031356		50	0.007871
51	0.032		51	0.006584
52	0.033288		52	0.004652
53	0.035219		53	0.002077
54	0.035863		54	0.000789
55	0.03715		55	-0.003074
56	0.037794		56	-0.003717
57	0.037794		57	-0.005005
58	0.038438		58	-0.005005
59	0.038438		59	-0.004361
60	0.037794		60	-0.003717
61	0.035863		61	-0.003074
62	0.035863		62	-0.00243
63	0.035219		63	-0.001142
64	0.034575		64	0.000146
65	0.035219		65	0.000789
66	0.035863		66	0.000146
67	0.03715		67	0.000789
68	0.038438		68	0.002721
69	0.037794		69	0.002721
70	0.037794		70	0.000789
71	0.038438		71	-0.000498
72	0.038438		72	-0.00243
73	0.037794		73	-0.003717
74	0.041013		74	-0.005005
75	0.041013		75	-0.004361
76	0.042945		76	-0.001786
77	0.042301		77	0.000146
78	0.042301		78	0.004009
79	0.041013		79	0.008515
80	0.039726		80	0.010447
81	0.037794		81	0.01431
82	0.036507		82	0.014954
83	0.035219		83	0.014954
84	0.033931		84	0.013022
85	0.033288		85	0.010447
86	0.033288		86	0.007871
87	0.032644		87	0.007228
88	0.035863		88	0.004652
89	0.037794		89	0.006584
90	0.039726		90	0.00594
91	0.043589		91	0.007228
92	0.042945		92	0.008515
93	0.043589		93	0.008515
94	0.042301		94	0.008515
95	0.041013		95	0.005296
96	0.03715		96	0.002077
97	0.033288		97	0.000789
98	0.030068		98	-0.000498
99	0.028137		99	-0.00243
100	0.027493		100	-0.00243
101	0.027493		101	-0.000498
102	0.028137		102	0.000146
103	0.029425		103	-0.000498
104	0.029425		104	0.001433
105	0.028781		105	0.001433
106	0.027493		106	0.000146
107	0.025562		107	0.000146
108	0.02363		108	0.000146
109	0.021699		109	0.002721
110	0.020411		110	0.002721
111	0.021055		111	0.003365
112	0.021699		112	0.003365
113	0.022986		113	0.002721
114	0.025562		114	0.003365
115	0.026205		115	0.002721
116	0.028137		116	0.001433
117	0.028781		117	0.000146
118	0.030712		118	0.001433
119	0.029425		119	0.002721
120	0.029425		120	0.004009
121	0.030712		121	0.00594
122	0.030712		122	0.006584
123	0.030068		123	0.006584
124	0.030712		124	0.00594
125	0.028781		125	0.004009
126	0.026849		126	0.002721
127	0.025562		127	0.002077
128	0.02363		128	0.002721
129	0.022342		129	0.002077
130	0.022342		130	0.002077
131	0.022342		131	0.003365
132	0.022986		132	0.003365
133	0.026205		133	0.004009
134	0.028137		134	0.004652
135	0.029425		135	0.00594
136	0.028781		136	0.00594
137	0.031356		137	0.005296
138	0.031356		138	0.006584
139	0.032644		139	0.005296
140	0.033931		140	0.004652
141	0.036507		141	0.004652
142	0.035219		142	0.002721
143	0.03715		143	0.002721
144	0.038438		144	0.002721
145	0.039082		145	0.002721
146	0.039082		146	0.000789
147	0.04037		147	-0.000498
148	0.04037		148	-0.001786
149	0.041657		149	-0.003717
150	0.041013		150	-0.005649
151	0.041013		151	-0.00758
152	0.039082		152	-0.008224
153	0.037794		153	-0.009512
154	0.036507		154	-0.00758
155	0.034575		155	-0.008224
156	0.033288		156	-0.003717
157	0.031356		157	-0.001786
158	0.030712		158	0.002721
159	0.028781		159	0.005296
160	0.027493		160	0.007871
161	0.027493		161	0.008515
162	0.026205		162	0.010447
163	0.026205		163	0.008515
164	0.029425		164	0.00594
165	0.030712		165	0.003365
166	0.033288		166	-0.000498
167	0.035863		167	-0.001786
168	0.03715		168	-0.001786
169	0.038438		169	-0.001142
170	0.041013		170	-0.001142
171	0.039082		171	0.000146
172	0.041013		172	0.002077
173	0.039082		173	0.003365
174	0.038438		174	0.002721
175	0.036507		175	0.003365
176	0.035219		176	0.002077
177	0.035863		177	0.000789
178	0.036507		178	0.001433
179	0.036507		179	-0.001142
180	0.037794		180	-0.000498
181	0.038438		181	-0.000498
182	0.03715		182	0.000146
183	0.035863		183	0.004652
184	0.032		184	0.007228
185	0.029425		185	0.007871
186	0.026849		186	0.010447
187	0.02363		187	0.008515
188	0.021055		188	0.007228
189	0.022986		189	0.004652
190	0.021699		190	0.002077
191	0.024274		191	0.000146
192	0.026205		192	-0.004361
193	0.029425		193	-0.006937
194	0.031356		194	-0.008868
195	0.035863		195	-0.010156
196	0.036507		196	-0.009512
197	0.036507		197	-0.008868
198	0.035863		198	-0.005649
199	0.033931		199	-0.003717
200	0.030712		200	-0.001142
201	0.030068		201	-0.001142
202	0.026205		202	-0.000498
203	0.025562		203	-0.000498
204	0.024918		204	0.001433
205	0.025562		205	0.000146
206	0.026849		206	0.001433
207	0.031356		207	0.002077
208	0.034575		208	0.003365
209	0.038438		209	0.002721
210	0.042301		210	0.004009
211	0.044876		211	0.002721
212	0.048739		212	0.003365
213	0.050671		213	0.002721
214	0.050671		214	0.002721
215	0.049383		215	0.004009
216	0.048739		216	0.003365
217	0.04552		217	0.007228
218	0.043589		218	0.009803
219	0.04037		219	0.010447
220	0.035863		220	0.011091
221	0.033931		221	0.010447
222	0.032644		222	0.009159
223	0.030712		223	0.004652
224	0.029425		224	0.002721
225	0.030068		225	-0.000498
226	0.030712		226	-0.003717
227	0.032		227	-0.003717
228	0.033288		228	-0.004361
229	0.034575		229	-0.003717
230	0.035219		230	-0.001786
231	0.035863		231	-0.000498
232	0.035863		232	0.002077
233	0.034575		233	0.000789
234	0.033931		234	0.000146
235	0.034575		235	-0.000498
236	0.033288		236	-0.00243
237	0.032644		237	-0.003074
238	0.030712		238	-0.00243
239	0.028137		239	-0.001786
240	0.024918		240	0.000789
241	0.022342		241	0.003365
242	0.017836		242	0.004009
243	0.015904		243	0.003365
244	0.012041		244	-0.000498
245	0.007534		245	-0.00758
246	0.001096		246	-0.013375
247	-0.00663		247	-0.021745
248	-0.016287		248	-0.028827
249	-0.027876		249	-0.036553
250	-0.041397		250	-0.044922
251	-0.056205		251	-0.052648
252	-0.068437		252	-0.062306
253	-0.079383		253	-0.070675
254	-0.086465		254	-0.080977
255	-0.092903		255	-0.089346
256	-0.096122		256	-0.097716
257	-0.096766		257	-0.103511
258	-0.09741		258	-0.107374
259	-0.098054		259	-0.109949
260	-0.096766		260	-0.111237
261	-0.096766		261	-0.111237
262	-0.095478		262	-0.112524
263	-0.095478		263	-0.113812
264	-0.095478		264	-0.114456
265	-0.095478		265	-0.118319
266	-0.09741		266	-0.118319
267	-0.098697		267	-0.121538
268	-0.10256		268	-0.121538
269	-0.10578		269	-0.124113
270	-0.108355		270	-0.126045
271	-0.11093		271	-0.123469
272	-0.112862		272	-0.124113
273	-0.115437		273	-0.124113
274	-0.118012		274	-0.122825
275	-0.124451		275	-0.121538
276	-0.131533		276	-0.122825
277	-0.142478		277	-0.124757
278	-0.153423		278	-0.127332
279	-0.164368		279	-0.133127
280	-0.174025		280	-0.140209
281	-0.183039		281	-0.149866
282	-0.187546		282	-0.162099
283	-0.188833		283	-0.173688
284	-0.18819		284	-0.183989
285	-0.183683		285	-0.193003
286	-0.179176		286	-0.200085
287	-0.17145		287	-0.203304
288	-0.165012		288	-0.20266
289	-0.156642		289	-0.200085
290	-0.151491		290	-0.193646
291	-0.145053		291	-0.187852
292	-0.14119		292	-0.181414
293	-0.137327		293	-0.173688
294	-0.134108		294	-0.171112
295	-0.135396		295	-0.165318
296	-0.136039		296	-0.162099
297	-0.135396		297	-0.161455
298	-0.137971		298	-0.162099
299	-0.137971		299	-0.162099
300	-0.139902		300	-0.161455
301	-0.139902		301	-0.162743
302	-0.139902		302	-0.162099
303	-0.138615		303	-0.161455
304	-0.138615		304	-0.160811
305	-0.136039		305	-0.158236
306	-0.133464		306	-0.157592
307	-0.132177		307	-0.156304
308	-0.132177		308	-0.155017
309	-0.131533		309	-0.156948
310	-0.130889		310	-0.156948
311	-0.132177		311	-0.159524
312	-0.132177		312	-0.162743
313	-0.133464		313	-0.16725
314	-0.13282		314	-0.169181
315	-0.134752		315	-0.171756
316	-0.132177		316	-0.1724
317	-0.134108		317	-0.173688
318	-0.134752		318	-0.175619
319	-0.133464		319	-0.176907
320	-0.134108		320	-0.176263
321	-0.13282		321	-0.1724
322	-0.132177		322	-0.168537
323	-0.13282		323	-0.16403
324	-0.135396		324	-0.156304
325	-0.138615		325	-0.151798
326	-0.142478		326	-0.148579
327	-0.150204		327	-0.148579
328	-0.159861		328	-0.148579
329	-0.170162		329	-0.151798
330	-0.181107		330	-0.155017
331	-0.192696		331	-0.160167
332	-0.20171		332	-0.16403
333	-0.209436		333	-0.165962
334	-0.213299		334	-0.166606
335	-0.213943		335	-0.164674
336	-0.213299		336	-0.162743
337	-0.210724		337	-0.15888
338	-0.208148		338	-0.155017
339	-0.203641		339	-0.152442
340	-0.199135		340	-0.149866
341	-0.192053		341	-0.149866
342	-0.187546		342	-0.149866
343	-0.183683		343	-0.15051
344	-0.176601		344	-0.153085
345	-0.172738		345	-0.154373
346	-0.168875		346	-0.158236
347	-0.165012		347	-0.161455
348	-0.160505		348	-0.16725
349	-0.159861		349	-0.170469
350	-0.154711		350	-0.174975
351	-0.153423		351	-0.174975
352	-0.150848		352	-0.175619
353	-0.148916		353	-0.1724
354	-0.14956		354	-0.169825
355	-0.14956		355	-0.165962
356	-0.152135		356	-0.160167
357	-0.153423		357	-0.155017
358	-0.152779		358	-0.151154
359	-0.151491		359	-0.147935
360	-0.150848		360	-0.147291
361	-0.148272		361	-0.147935
362	-0.148272		362	-0.149222
363	-0.146341		363	-0.153085
364	-0.145697		364	-0.155661
365	-0.145697		365	-0.15888
366	-0.144409		366	-0.15888
367	-0.143765		367	-0.159524
368	-0.143765		368	-0.160167
369	-0.14119		369	-0.160811
370	-0.141834		370	-0.159524
371	-0.140546		371	-0.15888
372	-0.14119		372	-0.159524
373	-0.14119		373	-0.159524
374	-0.140546		374	-0.162099
375	-0.14119		375	-0.164674
376	-0.142478		376	-0.164674
377	-0.146341		377	-0.166606
378	-0.152779		378	-0.166606
379	-0.160505		379	-0.166606
380	-0.172094		380	-0.164674
381	-0.181751		381	-0.163387
382	-0.193984		382	-0.158236
383	-0.202998		383	-0.151798
384	-0.213299		384	-0.149866
385	-0.217806		385	-0.147291
386	-0.222312		386	-0.145359
387	-0.221025		387	-0.147291
388	-0.21845		388	-0.147935
389	-0.214587		389	-0.152442
390	-0.21008		390	-0.156304
391	-0.205573		391	-0.159524
392	-0.199135		392	-0.162743
393	-0.192696		393	-0.164674
394	-0.186258		394	-0.165318
395	-0.182395		395	-0.162743
396	-0.176601		396	-0.160811
397	-0.175313		397	-0.155661
398	-0.172094		398	-0.151798
399	-0.172094		399	-0.147291
400	-0.172094		400	-0.143428
401	-0.172094		401	-0.140853
402	-0.172738		402	-0.140209
403	-0.17145		403	-0.140209
404	-0.17145		404	-0.140853
405	-0.168875		405	-0.145359
406	-0.166299		406	-0.15051
407	-0.16308		407	-0.158236
408	-0.158573		408	-0.166606
409	-0.154711		409	-0.173688
410	-0.148916		410	-0.179482
411	-0.145697		411	-0.185277
412	-0.145053		412	-0.188496
413	-0.146341		413	-0.190427
414	-0.147628		414	-0.191715
415	-0.148272		415	-0.191071
416	-0.151491		416	-0.18914
417	-0.152779		417	-0.185921
418	-0.152135		418	-0.183345
419	-0.154067		419	-0.180126
420	-0.152779		420	-0.176907
421	-0.151491		421	-0.173688
422	-0.152135		422	-0.174332
423	-0.150204		423	-0.1724
424	-0.150204		424	-0.1724
425	-0.14956		425	-0.174332
426	-0.148916		426	-0.176907
427	-0.148272		427	-0.177551
428	-0.148272		428	-0.180126
429	-0.147628		429	-0.183989
430	-0.147628		430	-0.185921
431	-0.148272		431	-0.192359
432	-0.152135		432	-0.200729
433	-0.156642		433	-0.208454
434	-0.159217		434	-0.2194
435	-0.163724		435	-0.230988
436	-0.166943		436	-0.242577
437	-0.169519		437	-0.250947
438	-0.172094		438	-0.256098
439	-0.177888		439	-0.257385
440	-0.184327		440	-0.255454
441	-0.192696		441	-0.252235
442	-0.202998		442	-0.247728
443	-0.21523		443	-0.239358
444	-0.226819		444	-0.231632
445	-0.238408		445	-0.223906
446	-0.246778		446	-0.216824
447	-0.252572		447	-0.21103
448	-0.25386		448	-0.205879
449	-0.251285		449	-0.20266
450	-0.248066		450	-0.201372
451	-0.239696		451	-0.203304
452	-0.233901		452	-0.20266
453	-0.226819		453	-0.201372
454	-0.220381		454	-0.199441
455	-0.212655		455	-0.196866
456	-0.206861		456	-0.19429
457	-0.20171		457	-0.191715
458	-0.197847		458	-0.189783
459	-0.19334		459	-0.186564
460	-0.190121		460	-0.188496
461	-0.185614		461	-0.187852
462	-0.183683		462	-0.187852
463	-0.181751		463	-0.189783
464	-0.175313		464	-0.191715
465	-0.172094		465	-0.191715
466	-0.168231		466	-0.192359
467	-0.168231		467	-0.195578
468	-0.166299		468	-0.198797
469	-0.166943		469	-0.200085
470	-0.168231		470	-0.201372
471	-0.169519		471	-0.200729
472	-0.169519		472	-0.200729
473	-0.169519		473	-0.200729
474	-0.169519		474	-0.203948
475	-0.168231		475	-0.211674
476	-0.168875		476	-0.227769
477	-0.168875		477	-0.250947
478	-0.170162		478	-0.281851
479	-0.172094		479	-0.317905
480	-0.175313		480	-0.360398
481	-0.177245		481	-0.402246
482	-0.181107		482	-0.445383
483	-0.188833		483	-0.488519
484	-0.200422		484	-0.529724
485	-0.219093		485	-0.568353
486	-0.244203		486	-0.605051
487	-0.276394		487	-0.639818
488	-0.312448		488	-0.672009
489	-0.354297		489	-0.704844
490	-0.39679		490	-0.73446
491	-0.441214		491	-0.766652
492	-0.483707		492	-0.796268
493	-0.519117		493	-0.829103
494	-0.554528		494	-0.862582
495	-0.5835		495	-0.895417
496	-0.610541		496	-0.923745
497	-0.636937		497	-0.948854
498	-0.661403		498	-0.966881
499	-0.684581		499	-0.977826
500	-0.705183		500	-0.977182
501	-0.721279		501	-0.966237
502	-0.730936		502	-0.942416
503	-0.729649		503	-0.908293
504	-0.718704		504	-0.865157
505	-0.696813		505	-0.814939
506	-0.664622		506	-0.758926
507	-0.622773		507	-0.703557
508	-0.577705		508	-0.648832
509	-0.527487		509	-0.597969
510	-0.478556		510	-0.552258
511	-0.430913		511	-0.511053
512	-0.387132		512	-0.473711
513	-0.345927		513	-0.440876
514	-0.309873		514	-0.411904
515	-0.278326		515	-0.387438
516	-0.248709		516	-0.366192
517	-0.2236		517	-0.346233
518	-0.198491		518	-0.329494
519	-0.177888		519	-0.312754
520	-0.158573		520	-0.299234
521	-0.141834		521	-0.283782
522	-0.130245		522	-0.267043
523	-0.119944		523	-0.253522
524	-0.113505		524	-0.240646
525	-0.107711		525	-0.229701
526	-0.103204		526	-0.220687
527	-0.098697		527	-0.21103
528	-0.092259		528	-0.201372
529	-0.085821		529	-0.193646
530	-0.078739		530	-0.185921
531	-0.073588		531	-0.177551
532	-0.067794		532	-0.171112
533	-0.063287		533	-0.162099
534	-0.060712		534	-0.155017
535	-0.05878		535	-0.146647
536	-0.056849		536	-0.141496
537	-0.056205		537	-0.137633
538	-0.054917		538	-0.132483
539	-0.053629		539	-0.131195
540	-0.051698		540	-0.12862
541	-0.051698		541	-0.12862
542	-0.048479		542	-0.126688
543	-0.047191		543	-0.124757
544	-0.045903		544	-0.122182
545	-0.042684		545	-0.119606
546	-0.041397		546	-0.117031
547	-0.038821		547	-0.111237
548	-0.036246		548	-0.107374
549	-0.034315		549	-0.104154
550	-0.033027		550	-0.100935
551	-0.031095		551	-0.097716
552	-0.030452		552	-0.096429
553	-0.029164		553	-0.095785
554	-0.031095		554	-0.095785
555	-0.029808		555	-0.095141
556	-0.031095		556	-0.096429
557	-0.031739		557	-0.095785
558	-0.033027		558	-0.093209
559	-0.032383		559	-0.090634
560	-0.033027		560	-0.086127
561	-0.031739		561	-0.080977
562	-0.030452		562	-0.07647
563	-0.029164		563	-0.072607
564	-0.02852		564	-0.073251
565	-0.025945		565	-0.073895
566	-0.024657		566	-0.077114
567	-0.022726		567	-0.080977
568	-0.019506		568	-0.082908
569	-0.017575		569	-0.085483
570	-0.016931		570	-0.08484
571	-0.016931		571	-0.082908
572	-0.016931		572	-0.079689
573	-0.017575		573	-0.078401
574	-0.018863		574	-0.075182
575	-0.016287		575	-0.070032
576	-0.014356		576	-0.065525
577	-0.012424		577	-0.061662
578	-0.008561		578	-0.057799
579	-0.005342		579	-0.053936
580	-0.002123		580	-0.051361
581	-0.000192		581	-0.049429
582	-0.001479		582	-0.048785
583	-0.004055		583	-0.048785
584	-0.007918		584	-0.048785
585	-0.012424		585	-0.049429
586	-0.015643		586	-0.050073
587	-0.016287		587	-0.052004
588	-0.017575		588	-0.052648
589	-0.017575		589	-0.052648
590	-0.015643		590	-0.052648
591	-0.011781		591	-0.052004
592	-0.008561		592	-0.051361
593	-0.003411		593	-0.050717
594	-0.001479		594	-0.048141
595	0.001096		595	-0.04621
596	0.00174		596	-0.044279
597	0.002384		597	-0.040416
598	-0.000835		598	-0.03784
599	-0.004698		599	-0.035265
600	-0.007918		600	-0.033333
601	-0.011781		601	-0.031402
602	-0.013068		602	-0.032046
603	-0.014356		603	-0.033333
604	-0.013712		604	-0.034621
605	-0.011781		605	-0.038484
606	-0.008561		606	-0.040416
607	-0.005986		607	-0.042347
608	-0.002767		608	-0.043635
609	-0.002123		609	-0.042991
610	0.001096		610	-0.041703
611	0.000452		611	-0.039772
612	0.00174		612	-0.03784
613	0.002384		613	-0.035909
614	0.001096		614	-0.035909
615	0.003028		615	-0.037196
616	0.003671		616	-0.040416
617	0.007534		617	-0.044279
618	0.01011		618	-0.046854
619	0.013973		619	-0.050717
620	0.017192		620	-0.052648
621	0.018479		621	-0.05458
622	0.020411		622	-0.05458
623	0.018479		623	-0.051361
624	0.016548		624	-0.048785
625	0.013329		625	-0.045566
626	0.009466		626	-0.041703
627	0.007534		627	-0.03784
628	0.003671		628	-0.035909
629	0.000452		629	-0.033977
630	-0.000835		630	-0.030758
631	-0.000835		631	-0.028827
632	-0.000192		632	-0.027539
633	-0.001479		633	-0.024964
634	-0.002123		634	-0.02432
635	-0.001479		635	-0.02432
636	-0.002767		636	-0.025608
637	-0.002123		637	-0.024964
638	-0.002123		638	-0.024964
639	-0.000835		639	-0.02432
640	-0.000192		640	-0.02432
641	0.000452		641	-0.024964
642	0.002384		642	-0.024964
643	0.004315		643	-0.026895
644	0.004959		644	-0.026895
645	0.006891		645	-0.028827
646	0.007534		646	-0.02947
647	0.007534		647	-0.030114
648	0.008822		648	-0.030758
649	0.010753		649	-0.030758
650	0.009466		650	-0.033333
651	0.01011		651	-0.034621
652	0.008822		652	-0.035265
653	0.006891		653	-0.037196
654	0.005603		654	-0.038484
655	0.003671		655	-0.03784
656	0.003671		656	-0.036553
657	0.00174		657	-0.038484
658	0.002384		658	-0.037196
659	0.00174		659	-0.038484
660	0.003671		660	-0.039772
661	0.004315		661	-0.039772
662	0.005603		662	-0.040416
663	0.007534		663	-0.041059
664	0.006247		664	-0.039772
665	0.006891		665	-0.03784
666	0.007534		666	-0.035265
667	0.006247		667	-0.02947
668	0.007534		668	-0.026895
669	0.005603		669	-0.02432
670	0.005603		670	-0.023676
671	0.003028		671	-0.023676
672	0.003671		672	-0.023676
673	0.005603		673	-0.023032
674	0.004959		674	-0.025608
675	0.006891		675	-0.025608
676	0.01011		676	-0.026895
677	0.012041		677	-0.026895
678	0.012685		678	-0.028183
679	0.013973		679	-0.028183
680	0.012685		680	-0.02947
681	0.010753		681	-0.028183
682	0.008822		682	-0.026251
683	0.009466		683	-0.025608
684	0.01011		684	-0.023676
685	0.012685		685	-0.020457
686	0.013973		686	-0.019169
687	0.017192		687	-0.017238
688	0.019123		688	-0.017238
689	0.020411		689	-0.017882
690	0.020411		690	-0.020457
691	0.019767		691	-0.021745
692	0.018479		692	-0.025608
693	0.016548		693	-0.028183
694	0.014616		694	-0.02947
695	0.010753		695	-0.030758
696	0.01011		696	-0.032046
697	0.008178		697	-0.033333
698	0.006891		698	-0.033333
699	0.007534		699	-0.033333
700	0.008178		700	-0.03269
701	0.008178		701	-0.028827
702	0.009466		702	-0.025608
703	0.01011		703	-0.023676
704	0.010753		704	-0.020457
705	0.010753		705	-0.020457
706	0.010753		706	-0.021101
707	0.010753		707	-0.022388
708	0.010753		708	-0.023032
709	0.009466		709	-0.024964
710	0.009466		710	-0.026251
711	0.009466		711	-0.026251
712	0.009466		712	-0.027539
713	0.008822		713	-0.027539
714	0.008178		714	-0.026895
715	0.01011		715	-0.026251
716	0.010753		716	-0.026251
717	0.013329		717	-0.024964
718	0.013973		718	-0.02432
719	0.01526		719	-0.024964
720	0.015904		720	-0.02432
721	0.016548		721	-0.021101
722	0.01526		722	-0.020457
723	0.012685		723	-0.018525
724	0.011397		724	-0.017882
725	0.01011		725	-0.017238
726	0.01011		726	-0.017238
727	0.011397		727	-0.016594
728	0.012041		728	-0.018525
729	0.013973		729	-0.018525
730	0.015904		730	-0.019813
731	0.017192		731	-0.021745
732	0.019123		732	-0.019813
733	0.018479		733	-0.019169
734	0.019123		734	-0.017882
735	0.019123		735	-0.014662
736	0.015904		736	-0.014019
737	0.01526		737	-0.0108
738	0.013329		738	-0.010156
739	0.013329		739	-0.0108
740	0.012685		740	-0.012731
741	0.013329		741	-0.014019
742	0.013973		742	-0.016594
743	0.012041		743	-0.017882
744	0.013973		744	-0.018525
745	0.014616		745	-0.019169
746	0.013973		746	-0.017882
747	0.01526		747	-0.016594
748	0.016548		748	-0.015306
749	0.016548		749	-0.015306
750	0.016548		750	-0.012731
751	0.01526		751	-0.012087
752	0.014616		752	-0.0108
753	0.013329		753	-0.012087
754	0.011397		754	-0.0108
755	0.010753		755	-0.012731
756	0.010753		756	-0.013375
757	0.008822		757	-0.014019
758	0.011397		758	-0.014662
759	0.011397		759	-0.015306
760	0.013329		760	-0.013375
761	0.013329		761	-0.012087
762	0.014616		762	-0.010156
763	0.01526		763	-0.008868
764	0.01526		764	-0.008224
765	0.017192		765	-0.0108
766	0.020411		766	-0.010156
767	0.022342		767	-0.009512
768	0.022986		768	-0.008224
769	0.02363		769	-0.006293
770	0.024274		770	-0.004361
771	0.022342		771	-0.003717
772	0.021699		772	-0.005649
773	0.021055		773	-0.00758
774	0.017192		774	-0.010156
775	0.01526		775	-0.014019
776	0.01526		776	-0.018525
777	0.012685		777	-0.022388
778	0.013973		778	-0.023676
779	0.015904		779	-0.026251
780	0.018479		780	-0.026895
781	0.019123		781	-0.026895
782	0.020411		782	-0.02432
783	0.020411		783	-0.023032
784	0.019767		784	-0.022388
785	0.016548		785	-0.020457
786	0.013973		786	-0.019169
787	0.010753		787	-0.017882
788	0.008822		788	-0.015306
789	0.007534		789	-0.015306
790	0.007534		790	-0.014019
791	0.007534		791	-0.013375
			792	-0.015306
			793	-0.01595
			794	-0.018525
			795	-0.019813
			796	-0.021101
			797	-0.021745
			798	-0.020457
			799	-0.020457
			800	-0.019813
			801	-0.019813
			802	-0.018525
			803	-0.017238
			804	-0.01595
			805	-0.013375
			806	-0.013375
			807	-0.013375
			808	-0.012087
			809	-0.013375
			810	-0.013375
			811	-0.015306
			812	-0.01595
			813	-0.017238
			814	-0.019169
			815	-0.019813
			816	-0.020457
			817	-0.021745
			818	-0.018525
			819	-0.017882
			820	-0.018525
			821	-0.018525
			822	-0.020457
			823	-0.021745
			824	-0.021745
			825	-0.022388
			826	-0.023032
			827	-0.022388
			828	-0.020457
			829	-0.019169
			830	-0.018525

## Sheet: Figure 2
Figure 2b												Figure 2d
12 CUG			24 CUG			30 CUG			51 CUG			12 CUG	24 CUG	30 CUG	51 CUG
time (μs)	current (nA)		time (μs)	current (nA)		time (μs)	current (nA)		time (μs)	current (nA)		current depth (nA)	current depth (nA)	current depth (nA)	current depth (nA)
0	0.004509		0	-0.011162		0	-0.00051		0	-0.007166		0.04842	0.11386	0.16515	1.1366
1	0.005153		1	-0.005367		1	-0.002441		1	-0.008454		0.05151	0.12954	0.29403	0.90791
2	0.007084		2	-0.002792		2	-0.006948		2	-0.006522		0.05238	0.13623	0.35365	0.88335
3	0.009016		3	-0.000217		3	-0.008235		3	-0.006522		0.04645	0.16206	0.3065	0.75576
4	0.012235		4	0.001071		4	-0.009523		4	-0.003947		0.06527	0.1834	0.29881	1.03828
5	0.014166		5	0.00429		5	-0.009523		5	-0.002015		0.06252	0.18378	0.29506	0.72271
6	0.016098		6	0.00429		6	-0.006304		6	-8.4e-05		0.05387	0.19025	0.33618	0.8902
7	0.017386		7	0.005578		7	-0.002441		7	0.002491		0.06452	0.1937	0.33902	0.94207
8	0.018029		8	0.005578		8	0.001422		8	0.002491		0.05663	0.19444	0.37664	0.754
9	0.016098		9	0.006222		9	0.003997		9	0.004423		0.06241	0.19532	0.36047	0.86194
10	0.013523		10	0.00429		10	0.006573		10	0.005067		0.07662	0.20021	0.35368	0.71641
11	0.010303		11	0.002359		11	0.005929		11	0.006354		0.06825	0.20351	0.31007	0.82877
12	0.007728		12	-0.000217		12	0.005285		12	0.008286		0.06714	0.21922	0.38286	0.70882
13	0.003221		13	-0.002148		13	0.005285		13	0.00893		0.06481	0.22558	0.33337	0.7716
14	0.003221		14	-0.00408		14	0.00271		14	0.012149		0.06221	0.22836	0.33729	0.79182
15	0.004509		15	-0.006011		15	0.000778		15	0.009573		0.06776	0.22903	0.32346	0.70016
16	0.008372		16	-0.007299		16	0.000134		16	0.00893		0.08189	0.23521	0.3219	0.78087
17	0.010947		17	-0.008586		17	0.001422		17	0.006998		0.08705	0.23617	0.37036	0.6951
18	0.014166		18	-0.007943		18	0.001422		18	0.003135		0.08638	0.23928	0.3368	0.65232
19	0.019317		19	-0.006011		19	0.00271		19	0.001204		0.08649	0.24027	0.3559	0.66884
20	0.019961		20	-0.003436		20	0.003997		20	0.001204		0.09074	0.24118	0.29239	0.69428
21	0.019961		21	-0.000217		21	0.003353		21	-8.4e-05		0.06637	0.24337	0.37861	0.69617
22	0.018029		22	0.001715		22	0.001422		22	-8.4e-05		0.06144	0.2501	0.38969	0.71228
23	0.016098		23	0.004934		23	-0.00051		23	-0.000728		0.08409	0.25199	0.38687	0.75064
24	0.010947		24	0.00429		24	-0.003085		24	0.00056		0.06937	0.25568	0.37353	0.69751
25	0.005153		25	0.004934		25	-0.006304		25	-0.000728		0.08634	0.2585	0.38704	0.60906
26	0.003221		26	0.00429		26	-0.010811		26	-0.003303		0.08964	0.25996	0.3207	0.71493
27	0.000646		27	0.002359		27	-0.012742		27	-0.002015		0.07784	0.26241	0.39145	0.60246
28	-0.002573		28	0.001071		28	-0.014674		28	-0.001372		0.10108	0.26638	0.34038	0.61064
29	-0.002573		29	-0.000217		29	-0.01403		29	-0.001372		0.07438	0.26912	0.38451	0.60148
30	-0.002573		30	-0.002792		30	-0.014674		30	0.00056		0.10105	0.27122	0.38072	0.5772
31	-0.002573		31	-0.004723		31	-0.01403		31	0.001204		0.08226	0.2722	0.37766	0.62513
32	-0.000642		32	-0.005367		32	-0.012098		32	0.00056		0.09042	0.27564	0.40632	0.68053
33	2e-06		33	-0.006655		33	-0.011455		33	0.001204		0.09185	0.28073	0.32713	0.55976
34	0.001934		34	-0.006655		34	-0.012098		34	0.001204		0.0948	0.28264	0.36956	0.65682
35	0.003865		35	-0.004723		35	-0.012742		35	0.001847		0.08016	0.28288	0.3303	0.65277
36	0.007728		36	-0.00408		36	-0.012742		36	0.00056		0.0958	0.28328	0.43685	0.61882
37	0.00966		37	-0.002148		37	-0.012742		37	-0.000728		0.10019	0.2937	0.43113	0.64736
38	0.011591		38	-0.002792		38	-0.012742		38	-0.000728		0.07511	0.29953	0.31913	0.58765
39	0.014166		39	-0.002792		39	-0.011455		39	-0.000728		0.09832	0.30403	0.40648	0.59931
40	0.014166		40	-0.002792		40	-0.010167		40	-0.001372		0.10055	0.30757	0.43532	0.58809
41	0.01481		41	-0.00408		41	-0.007592		41	-8.4e-05		0.07746	0.30801	0.39088	0.61787
42	0.01481		42	-0.006655		42	-0.006304		42	0.001847		0.07349	0.31191	0.42678	0.58192
43	0.012879		43	-0.006011		43	-0.00566		43	0.003135		0.07726	0.31228	0.3833	0.61271
44	0.009016		44	-0.007943		44	-0.005016		44	0.003135		0.10265	0.31432	0.38094	0.5658
45	0.00644		45	-0.007943		45	-0.004373		45	0.005067		0.10263	0.3166	0.43269	0.58872
46	0.005153		46	-0.006655		46	-0.004373		46	0.004423		0.07189	0.32191	0.38021	0.62361
47	0.005153		47	-0.005367		47	-0.005016		47	0.00571		0.10572	0.32305	0.39618	0.57825
48	0.00644		48	-0.00408		48	-0.00566		48	0.006998		0.07385	0.32737	0.37805	0.60761
49	0.005153		49	-0.004723		49	-0.00566		49	0.006354		0.10893	0.32902	0.39384	0.54128
50	0.005153		50	-0.00408		50	-0.004373		50	0.003779		0.10852	0.32945	0.3723	0.57532
51	0.005153		51	-0.00408		51	-0.003085		51	0.002491		0.11384	0.32967	0.40888	0.55234
52	0.004509		52	-0.005367		52	0.000134		52	-0.000728		0.09722	0.33332	0.43584	0.5278
53	0.005797		53	-0.006655		53	0.004641		53	-0.003303		0.11892	0.33994	0.43571	0.54421
54	0.005153		54	-0.007299		54	0.007216		54	-0.003303		0.10567	0.34711	0.45358	0.5728
55	0.004509		55	-0.006011		55	0.009792		55	-0.003947		0.12487	0.35282	0.44657	0.50896
56	0.003865		56	-0.006011		56	0.011079		56	-0.002015		0.0948	0.35285	0.4201	0.55569
57	0.002578		57	-0.003436		57	0.010436		57	-0.002015		0.09194	0.35306	0.38226	0.47935
58	0.003221		58	-0.002148		58	0.007216		58	-8.4e-05		0.11346	0.35308	0.37541	0.52111
59	-0.000642		59	0.001071		59	0.005929		59	0.001847		0.10766	0.35333	0.44705	0.52364
60	-0.000642		60	0.001715		60	0.00271		60	-8.4e-05		0.1045	0.35475	0.43942	0.48662
61	-0.001285		61	-0.000217		61	-0.00051		61	-8.4e-05		0.09324	0.35583	0.33443	0.47315
62	-0.003217		62	-0.002792		62	-0.001797		62	-0.003303		0.09024	0.3583	0.39724	0.52121
63	-0.003217		63	-0.005367		63	-0.004373		63	-0.006522		0.12831	0.36009	0.49818	0.46513
64	-0.003217		64	-0.00923		64	-0.005016		64	-0.009098		0.07496	0.36119	0.42428	0.41365
65	-0.001285		65	-0.013737		65	-0.005016		65	-0.011029		0.12514	0.36294	0.49665	0.47464
66	0.00129		66	-0.015025		66	-0.004373		66	-0.013604		0.10636	0.36728	0.43756	0.39531
67	0.003865		67	-0.016312		67	-0.002441		67	-0.014892		0.12368	0.37133	0.47412	0.40565
68	0.005153		68	-0.016956		68	-0.002441		68	-0.012961		0.1223	0.37453	0.45591	0.40706
69	0.007084		69	-0.011806		69	-0.002441		69	-0.012961		0.11818	0.37876	0.51167	0.44711
70	0.007084		70	-0.011162		70	-0.00051		70	-0.014248		0.1119	0.37935	0.48616	0.34981
71	0.008372		71	-0.008586		71	-0.001797		71	-0.014248		0.1063	0.38061	0.53015	0.39734
72	0.007084		72	-0.006011		72	-0.00051		72	-0.013604		0.12711	0.38191	0.46146	0.33956
73	0.007084		73	-0.005367		73	-0.001797		73	-0.012961		0.13598	0.38557	0.51635	0.2442
74	0.005797		74	-0.005367		74	-0.001797		74	-0.011029		0.13619	0.38679	0.48079
75	0.005153		75	-0.00408		75	-0.00051		75	-0.00781		0.12503	0.38706	0.44252
76	0.005797		76	-0.006655		76	-0.001153		76	-0.004591		0.09114	0.39442	0.50581
77	0.005153		77	-0.006011		77	-0.002441		77	-0.002015		0.06375	0.39823	0.4996
78	0.003221		78	-0.007299		78	-0.002441		78	0.001847		0.13751	0.40026	0.48735
79	0.001934		79	-0.006655		79	-0.001153		79	0.002491		0.12868	0.40029	0.43644
80	0.000646		80	-0.006655		80	-0.001153		80	0.005067		0.12057	0.40046	0.57739
81	2e-06		81	-0.00408		81	-0.00051		81	0.003779		0.12174	0.40126	0.4691
82	2e-06		82	-0.003436		82	0.003353		82	0.003135		0.13429	0.40183	0.54518
83	-0.000642		83	-0.002148		83	0.004641		83	0.00056		0.14656	0.40265	0.53281
84	0.000646		84	-0.001504		84	0.005929		84	-0.001372		0.14256	0.40561	0.55736
85	0.00129		85	-0.001504		85	0.007216		85	-0.002659		0.16069	0.40568	0.5577
86	0.004509		86	0.000427		86	0.005285		86	-0.004591		0.15331	0.40887	0.66572
87	0.007728		87	0.001715		87	0.005285		87	-0.004591		0.13089	0.41184	0.61772
88	0.009016		88	0.002359		88	0.004641		88	-0.002015		0.11601	0.41198	0.62067
89	0.009016		89	0.003646		89	0.003353		89	-8.4e-05		0.1543	0.41282	0.53561
90	0.007084		90	0.004934		90	0.00271		90	0.003779		0.1822	0.41287	0.63776
91	0.005797		91	0.003646		91	0.003353		91	0.006998		0.19372	0.41411	0.58941
92	0.003865		92	0.004934		92	0.00271		92	0.010217		0.221	0.41688	0.37634
93	-0.000642		93	0.006222		93	0.003997		93	0.012149		0.27331	0.42068	0.56243
94	-0.003217		94	0.003646		94	0.005929		94	0.012149		0.379	0.42139	0.68887
95	-0.003861		95	0.002359		95	0.007216		95	0.013436			0.42247	0.60058
96	-0.004505		96	-0.000217		96	0.008504		96	0.011505			0.42312	0.68607
97	-0.005148		97	-0.002148		97	0.010436		97	0.007642			0.42458	0.66567
98	-0.005148		98	-0.003436		98	0.009792		98	0.003135			0.42826	0.64479
99	-0.003861		99	-0.005367		99	0.009148		99	-0.001372			0.43265	0.66346
100	-0.003217		100	-0.006655		100	0.00786		100	-0.005878			0.43297	0.73466
101	-0.001285		101	-0.006655		101	0.005285		101	-0.009741			0.43507	0.6977
102	-0.000642		102	-0.006655		102	0.00271		102	-0.011673			0.43568	0.62612
103	2e-06		103	-0.005367		103	0.000778		103	-0.012317			0.43599	0.86244
104	2e-06		104	-0.004723		104	-0.001797		104	-0.011029			0.43843	0.85691
105	2e-06		105	-0.002792		105	-0.003085		105	-0.007166			0.44002
106	-0.000642		106	-0.001504		106	-0.003085		106	-0.003947			0.44012
107	-0.001285		107	-0.000217		107	-0.003729		107	0.001204			0.44626
108	-0.001929		108	0.000427		108	-0.003729		108	0.003779			0.44651
109	-0.002573		109	-0.000217		109	-0.003085		109	0.007642			0.44814
110	-0.003217		110	-0.000217		110	-0.003085		110	0.006354			0.44897
111	-0.005792		111	-0.002792		111	0.000134		111	0.006354			0.46013
112	-0.005148		112	-0.003436		112	0.000778		112	0.004423			0.46195
113	-0.005148		113	-0.004723		113	0.00271		113	0.003779			0.47377
114	-0.003861		114	-0.004723		114	0.005285		114	0.001847			0.47836
115	2e-06		115	-0.002792		115	0.007216		115	0.001847			0.47897
116	0.001934		116	0.001071		116	0.007216		116	0.001204			0.48295
117	0.001934		117	0.002359		117	0.006573		117	0.003779			0.49434
118	0.002578		118	0.00429		118	0.005285		118	0.004423			0.49521
119	0.002578		119	0.00429		119	0.004641		119	0.006998			0.49606
120	0.003221		120	0.003002		120	0.002066		120	0.010217			0.50528
121	0.002578		121	0.000427		121	0.000778		121	0.012793			0.51056
122	0.001934		122	-0.004723		122	-0.001153		122	0.013436			0.51506
123	0.000646		123	-0.006655		123	-0.001153		123	0.012793			0.52454
124	0.00129		124	-0.009874		124	-0.001797		124	0.012149			0.53599
125	2e-06		125	-0.013093		125	-0.001797		125	0.00893			0.53784
126	-0.000642		126	-0.014381		126	0.000134		126	0.00571			0.53931
127	-0.000642		127	-0.015025		127	0.00271		127	0.00056			0.5409
128	-0.002573		128	-0.016312		128	0.004641		128	-0.001372			0.54148
129	-0.003217		129	-0.014381		129	0.005929		129	-0.003303			0.56113
130	-0.003217		130	-0.016956		130	0.00786		130	-0.003303			0.607
131	-0.003861		131	-0.016312		131	0.007216		131	-0.002659			0.61723
132	-0.003217		132	-0.016312		132	0.006573		132	-0.002015			0.62065
133	-0.003861		133	-0.013737		133	0.004641		133	0.002491			0.73718
134	-0.001285		134	-0.012449		134	0.001422		134	0.003135			0.787
135	-0.001929		135	-0.00923		135	-0.00051		135	0.006998			0.81526
136	2e-06		136	-0.006011		136	-0.003085		136	0.007642			0.3324
137	-0.000642		137	-0.003436		137	-0.004373		137	0.008286
138	-0.001929		138	-0.001504		138	-0.006304		138	0.009573
139	-0.003217		139	0.002359		139	-0.005016		139	0.008286
140	-0.003861		140	0.003646		140	-0.002441		140	0.007642
141	-0.004505		141	0.004934		141	-0.001153		141	0.00571
142	-0.005148		142	0.004934		142	0.001422		142	0.001847
143	-0.005792		143	0.003646		143	0.005285		143	-8.4e-05
144	-0.006436		144	0.003646		144	0.00786		144	-0.003303
145	-0.00708		145	0.003002		145	0.011079		145	-0.005235
146	-0.006436		146	-0.000217		146	0.011723		146	-0.008454
147	-0.005148		147	0.001071		147	0.013011		147	-0.009098
148	-0.001929		148	-0.002148		148	0.011723		148	-0.00781
149	0.000646		149	-0.004723		149	0.011079		149	-0.007166
150	0.003865		150	-0.007943		150	0.00786		150	-0.003947
151	0.005153		151	-0.011162		151	0.003353		151	0.001847
152	0.004509		152	-0.011162		152	0.002066		152	0.004423
153	0.003865		153	-0.012449		153	-0.00051		153	0.006354
154	0.003221		154	-0.010518		154	-0.001797		154	0.007642
155	0.000646		155	-0.009874		155	-0.003085		155	0.00893
156	2e-06		156	-0.005367		156	-0.001797		156	0.006998
157	2e-06		157	-0.001504		157	-0.001153		157	0.006354
158	2e-06		158	-0.000217		158	0.001422		158	0.003779
159	0.001934		159	0.00429		159	0.000778		159	0.001204
160	0.005153		160	0.004934		160	0.003997		160	-8.4e-05
161	0.005153		161	0.006222		161	0.002066		161	-0.003303
162	0.005153		162	0.006865		162	0.002066		162	-0.003947
163	0.00644		163	0.006865		163	0.000778		163	-0.003947
164	0.004509		164	0.006222		164	-0.002441		164	-0.005878
165	0.003865		165	0.003646		165	-0.00566		165	-0.005235
166	0.003865		166	0.002359		166	-0.008235		166	-0.006522
167	0.002578		167	-0.000217		167	-0.009523		167	-0.008454
168	0.004509		168	-0.000861		168	-0.008879		168	-0.00781
169	0.005797		169	-0.005367		169	-0.006948		169	-0.005878
170	0.007728		170	-0.007299		170	-0.005016		170	-0.005878
171	0.007728		171	-0.011162		171	-0.001153		171	-0.005235
172	0.00644		172	-0.011162		172	0.000778		172	-0.003303
173	0.005797		173	-0.011162		173	0.002066		173	-0.001372
174	0.004509		174	-0.011806		174	0.003353		174	-0.003303
175	0.001934		175	-0.010518		175	0.003353		175	-0.003303
176	-0.000642		176	-0.006655		176	0.00271		176	-0.003947
177	-0.004505		177	-0.005367		177	0.002066		177	-0.003303
178	-0.008368		178	-0.004723		178	0.000134		178	-0.002015
179	-0.010299		179	-0.003436		179	-0.00051		179	-0.002015
180	-0.012874		180	-0.003436		180	-0.003729		180	0.00056
181	-0.011587		181	-0.004723		181	-0.003729		181	0.002491
182	-0.010943		182	-0.005367		182	-0.005016		182	0.00571
183	-0.006436		183	-0.007299		183	-0.003729		183	0.008286
184	-0.000642		184	-0.006011		184	-0.004373		184	0.008286
185	0.003865		185	-0.007943		185	-0.002441		185	0.00893
186	0.007728		186	-0.00923		186	0.000778		186	0.006354
187	0.00966		187	-0.009874		187	0.002066		187	0.002491
188	0.011591		188	-0.00923		188	0.000778		188	-0.000728
189	0.010947		189	-0.007943		189	-0.001153		189	-0.006522
190	0.011591		190	-0.007943		190	-0.001153		190	-0.011029
191	0.007084		191	-0.004723		191	-0.002441		191	-0.013604
192	0.005797		192	-0.001504		192	-0.003729		192	-0.016824
193	0.000646		193	0.001071		193	-0.00566		193	-0.01618
194	-0.003217		194	0.005578		194	-0.005016		194	-0.015536
195	-0.005792		195	0.006222		195	-0.006948		195	-0.011673
196	-0.005148		196	0.008153		196	-0.003729		196	-0.007166
197	-0.005792		197	0.006865		197	-0.002441		197	-0.003947
198	-0.003217		198	0.00429		198	0.000134		198	-8.4e-05
199	0.000646		199	0.000427		199	0.003353		199	0.001204
200	0.003865		200	-0.001504		200	0.005285		200	0.001204
201	0.004509		201	-0.004723		201	0.008504		201	0.00056
202	0.007728		202	-0.006011		202	0.009148		202	-0.000728
203	0.008372		203	-0.006655		203	0.008504		203	-0.000728
204	0.00966		204	-0.007299		204	0.008504		204	-0.000728
205	0.00644		205	-0.006655		205	0.007216		205	0.001204
206	0.005153		206	-0.004723		206	0.005285		206	0.002491
207	0.002578		207	-0.003436		207	0.001422		207	0.003779
208	0.002578		208	-0.00408		208	-0.00051		208	0.003135
209	0.000646		209	-0.000861		209	-0.003085		209	0.005067
210	-0.000642		210	0.001071		210	-0.003085		210	0.006354
211	-0.000642		211	0.002359		211	-0.003729		211	0.006998
212	2e-06		212	0.003002		212	-0.001797		212	0.009573
213	0.001934		213	0.003002		213	-0.002441		213	0.008286
214	0.004509		214	0.003002		214	-0.001153		214	0.00893
215	0.007728		215	-0.000217		215	-0.001797		215	0.007642
216	0.010947		216	-0.000861		216	-0.001797		216	0.006354
217	0.012235		217	-0.003436		217	-0.003085		217	0.005067
218	0.012879		218	-0.004723		218	-0.005016		218	0.003779
219	0.012235		219	-0.00408		219	-0.007592		219	0.001847
220	0.010947		220	-0.00408		220	-0.008235		220	0.001204
221	0.008372		221	-0.00408		221	-0.011455		221	0.00056
222	0.007084		222	-0.002148		222	-0.012098		222	-0.001372
223	0.00644		223	-0.002148		223	-0.01403		223	-0.001372
224	0.00644		224	-0.003436		224	-0.015961		224	-0.002659
225	0.007084		225	-0.004723		225	-0.015318		225	-0.002659
226	0.010303		226	-0.006011		226	-0.017249		226	-0.002659
227	0.011591		227	-0.008586		227	-0.017249		227	-0.003303
228	0.01481		228	-0.011806		228	-0.014674		228	-0.005235
229	0.016742		229	-0.012449		229	-0.012098		229	-0.005235
230	0.016742		230	-0.014381		230	-0.009523		230	-0.005235
231	0.017386		231	-0.013737		231	-0.003729		231	-0.003947
232	0.017386		232	-0.013093		232	-0.001153		232	-0.003947
233	0.01481		233	-0.011162		233	0.002066		233	-0.002015
234	0.01481		234	-0.010518		234	0.005285		234	-8.4e-05
235	0.010947		235	-0.007299		235	0.004641		235	0.002491
236	0.007728		236	-0.00408		236	0.003997		236	0.003779
237	0.003865		237	-0.002148		237	0.001422		237	0.005067
238	-0.001285		238	0.000427		238	-0.003085		238	0.004423
239	-0.003861		239	0.001071		239	-0.006304		239	0.005067
240	-0.00708		240	0.001071		240	-0.010811		240	0.00056
241	-0.009655		241	0.001071		241	-0.01403		241	-0.002659
242	-0.011587		242	-0.000217		242	-0.014674		242	-0.005878
243	-0.012874		243	-0.00408		243	-0.016605		243	-0.008454
244	-0.012874		244	-0.006655		244	-0.017893		244	-0.011673
245	-0.014162		245	-0.011806		245	-0.019181		245	-0.012961
246	-0.019313		246	-0.0176		246	-0.020468		246	-0.014248
247	-0.02382		247	-0.023395		247	-0.024331		247	-0.018111
248	-0.031545		248	-0.03112		248	-0.03077		248	-0.022618
249	-0.039915		249	-0.040134		249	-0.039139		249	-0.0297
250	-0.049573		250	-0.04786		250	-0.048797		250	-0.040645
251	-0.059874		251	-0.058161		251	-0.05781		251	-0.052234
252	-0.068888		252	-0.068463		252	-0.068112		252	-0.067686
253	-0.079189		253	-0.080052		253	-0.079057		253	-0.086357
254	-0.084983		254	-0.090353		254	-0.091933		254	-0.105672
255	-0.091422		255	-0.102586		255	-0.105454		255	-0.126918
256	-0.095285		256	-0.11675		256	-0.115755		256	-0.148809
257	-0.098504		257	-0.129626		257	-0.131851		257	-0.168767
258	-0.10301		258	-0.146366		258	-0.144727		258	-0.190014
259	-0.106873		259	-0.162462		259	-0.159535		259	-0.208041
260	-0.113312		260	-0.178557		260	-0.176919		260	-0.224137
261	-0.117175		261	-0.197872		261	-0.196234		261	-0.236369
262	-0.120394		262	-0.217187		262	-0.215549		262	-0.246027
263	-0.123613		263	-0.235858		263	-0.237439		263	-0.251177
264	-0.126188		264	-0.250022		264	-0.258041		264	-0.251177
265	-0.127476		265	-0.264187		265	-0.274781		265	-0.249246
266	-0.130051		266	-0.272556		266	-0.289589		266	-0.243451
267	-0.132627		267	-0.278351		267	-0.297315		267	-0.235082
268	-0.133914		268	-0.279638		268	-0.302465		268	-0.227356
269	-0.135846		269	-0.278351		269	-0.29989		269	-0.218986
270	-0.13649		270	-0.275132		270	-0.292808		270	-0.213191
271	-0.137777		271	-0.270625		271	-0.283151		271	-0.207397
272	-0.139709		272	-0.264187		272	-0.270274		272	-0.203534
273	-0.140996		273	-0.258392		273	-0.25611		273	-0.200959
274	-0.142928		274	-0.251954		274	-0.241946		274	-0.198383
275	-0.144216		275	-0.244872		275	-0.229069		275	-0.191301
276	-0.144216		276	-0.235214		276	-0.216836		276	-0.185507
277	-0.142928		277	-0.226844		277	-0.208466		277	-0.178425
278	-0.142284		278	-0.220406		278	-0.201384		278	-0.171343
279	-0.139709		279	-0.214612		279	-0.194302		279	-0.162973
280	-0.137133		280	-0.209461		280	-0.191083		280	-0.157178
281	-0.137133		281	-0.206242		281	-0.188508		281	-0.153315
282	-0.13649		282	-0.205598		282	-0.188508		282	-0.152672
283	-0.137133		283	-0.203667		283	-0.188508		283	-0.152672
284	-0.139709		284	-0.203023		284	-0.190439		284	-0.153959
285	-0.14164		285	-0.199804		285	-0.190439		285	-0.155247
286	-0.145503		286	-0.19916		286	-0.191727		286	-0.155247
287	-0.146147		287	-0.197872		287	-0.191727		287	-0.156534
288	-0.148079		288	-0.194653		288	-0.191727		288	-0.155891
289	-0.15001		289	-0.192722		289	-0.193015		289	-0.156534
290	-0.152585		290	-0.187571		290	-0.194946		290	-0.156534
291	-0.151942		291	-0.183064		291	-0.198165		291	-0.158466
292	-0.153873		292	-0.179201		292	-0.205891		292	-0.160397
293	-0.151942		293	-0.175982		293	-0.216836		293	-0.165548
294	-0.153229		294	-0.173407		294	-0.226494		294	-0.174562
295	-0.150654		295	-0.171475		295	-0.240658		295	-0.184863
296	-0.15001		296	-0.172763		296	-0.253534		296	-0.195164
297	-0.148079		297	-0.172763		297	-0.266411		297	-0.205465
298	-0.148722		298	-0.172119		298	-0.276712		298	-0.215767
299	-0.148079		299	-0.174051		299	-0.284438		299	-0.226068
300	-0.149366		300	-0.174051		300	-0.29152		300	-0.233794
301	-0.152585		301	-0.174051		301	-0.296027		301	-0.242808
302	-0.153873		302	-0.172119		302	-0.29989		302	-0.251177
303	-0.155161		303	-0.172763		303	-0.299246		303	-0.258259
304	-0.157736		304	-0.169544		304	-0.296671		304	-0.264698
305	-0.15838		305	-0.167612		305	-0.289589		305	-0.269205
306	-0.160955		306	-0.163105		306	-0.281219		306	-0.27178
307	-0.160311		307	-0.161174		307	-0.270274		307	-0.270492
308	-0.159024		308	-0.156667		308	-0.256754		308	-0.264698
309	-0.155804		309	-0.153448		309	-0.244521		309	-0.256972
310	-0.152585		310	-0.151517		310	-0.232932		310	-0.247314
311	-0.147435		311	-0.148941		311	-0.223274		311	-0.238301
312	-0.146147		312	-0.147654		312	-0.216192		312	-0.228643
313	-0.142284		313	-0.147654		313	-0.212329		313	-0.220917
314	-0.140353		314	-0.147654		314	-0.209754		314	-0.215123
315	-0.14164		315	-0.147654		315	-0.20911		315	-0.208685
316	-0.14164		316	-0.147654		316	-0.207179		316	-0.204178
317	-0.146147		317	-0.151517		317	-0.205247		317	-0.199671
318	-0.148722		318	-0.153448		318	-0.203316		318	-0.192589
319	-0.153229		319	-0.156023		319	-0.202672		319	-0.188082
320	-0.155161		320	-0.159242		320	-0.201384		320	-0.182288
321	-0.155161		321	-0.162462		321	-0.205247		321	-0.178425
322	-0.154517		322	-0.163749		322	-0.212329		322	-0.177137
323	-0.151298		323	-0.162462		323	-0.226494		323	-0.178425
324	-0.148079		324	-0.162462		324	-0.241946		324	-0.181
325	-0.144859		325	-0.159886		325	-0.259973		325	-0.184219
326	-0.143572		326	-0.16053		326	-0.279288		326	-0.188726
327	-0.143572		327	-0.159242		327	-0.293452		327	-0.193877
328	-0.144859		328	-0.163105		328	-0.305685		328	-0.199671
329	-0.148079		329	-0.163749		329	-0.311479		329	-0.210616
330	-0.150654		330	-0.164393		330	-0.312767		330	-0.220917
331	-0.155804		331	-0.165681		331	-0.309548		331	-0.234438
332	-0.160311		332	-0.165681		332	-0.304397		332	-0.247958
333	-0.161599		333	-0.166968		333	-0.295383		333	-0.261479
334	-0.165462		334	-0.167612		334	-0.283794		334	-0.273711
335	-0.169325		335	-0.169544		335	-0.272849		335	-0.284656
336	-0.168681		336	-0.171475		336	-0.261904		336	-0.291739
337	-0.169325		337	-0.174694		337	-0.252891		337	-0.294958
338	-0.168681		338	-0.17727		338	-0.245165		338	-0.292382
339	-0.168037		339	-0.177914		339	-0.240014		339	-0.2853
340	-0.168681		340	-0.177914		340	-0.234863		340	-0.278218
341	-0.166106		341	-0.178557		341	-0.232288		341	-0.267273
342	-0.166106		342	-0.175982		342	-0.230357		342	-0.258259
343	-0.167393		343	-0.175338		343	-0.229069		343	-0.247958
344	-0.168681		344	-0.169544		344	-0.227781		344	-0.240876
345	-0.169325		345	-0.168256		345	-0.227137		345	-0.232506
346	-0.170613		346	-0.165681		346	-0.226494		346	-0.226068
347	-0.169969		347	-0.163749		347	-0.22585		347	-0.221561
348	-0.168037		348	-0.164393		348	-0.223274		348	-0.218342
349	-0.16675		349	-0.166325		349	-0.223274		349	-0.215767
350	-0.164174		350	-0.168256		350	-0.221987		350	-0.213191
351	-0.162243		351	-0.1689		351	-0.218124		351	-0.212548
352	-0.162887		352	-0.1689		352	-0.216192		352	-0.209328
353	-0.164818		353	-0.169544		353	-0.211686		353	-0.206109
354	-0.169969		354	-0.171475		354	-0.207823		354	-0.200315
355	-0.177695		355	-0.169544		355	-0.204603		355	-0.195808
356	-0.18864		356	-0.170831		356	-0.202028		356	-0.190014
357	-0.200229		357	-0.170831		357	-0.200097		357	-0.182931
358	-0.215681		358	-0.170188		358	-0.197521		358	-0.181
359	-0.227269		359	-0.170188		359	-0.194946		359	-0.180356
360	-0.24079		360	-0.170188		360	-0.194946		360	-0.181644
361	-0.250447		361	-0.172119		361	-0.191727		361	-0.186151
362	-0.260105		362	-0.171475		362	-0.187864		362	-0.19452
363	-0.266543		363	-0.171475		363	-0.185932		363	-0.204822
364	-0.269118		364	-0.170831		364	-0.183357		364	-0.220917
365	-0.269118		365	-0.172119		365	-0.179494		365	-0.242164
366	-0.266543		366	-0.172119		366	-0.178206		366	-0.26341
367	-0.261392		367	-0.172763		367	-0.177563		367	-0.287876
368	-0.256242		368	-0.170831		368	-0.179494		368	-0.308478
369	-0.247872		369	-0.1689		369	-0.182713		369	-0.324574
370	-0.238858		370	-0.168256		370	-0.185932		370	-0.335519
371	-0.23242		371	-0.166968		371	-0.192371		371	-0.341313
372	-0.225338		372	-0.165037		372	-0.193658		372	-0.33745
373	-0.2189		373	-0.165037		373	-0.19559		373	-0.331012
374	-0.211174		374	-0.164393		374	-0.19559		374	-0.320711
375	-0.207311		375	-0.163749		375	-0.194946		375	-0.31041
376	-0.203448		376	-0.163749		376	-0.194946		376	-0.299464
377	-0.199585		377	-0.163749		377	-0.193658		377	-0.289163
378	-0.19701		378	-0.165037		378	-0.192371		378	-0.280793
379	-0.191215		379	-0.165037		379	-0.191083		379	-0.272424
380	-0.189284		380	-0.164393		380	-0.189795		380	-0.26341
381	-0.186708		381	-0.165037		381	-0.189795		381	-0.257616
382	-0.186064		382	-0.166325		382	-0.188508		382	-0.251821
383	-0.182201		383	-0.166325		383	-0.191083		383	-0.246027
384	-0.182201		384	-0.1689		384	-0.193015		384	-0.239588
385	-0.182201		385	-0.172119		385	-0.198165		385	-0.235725
386	-0.184777		386	-0.173407		386	-0.201384		386	-0.231862
387	-0.185421		387	-0.174051		387	-0.204603		387	-0.228643
388	-0.189927		388	-0.175338		388	-0.207179		388	-0.228643
389	-0.189927		389	-0.175982		389	-0.205891		389	-0.228643
390	-0.193147		390	-0.175982		390	-0.206535		390	-0.229287
391	-0.19701		391	-0.17727		391	-0.20396		391	-0.229931
392	-0.198941		392	-0.177914		392	-0.203316		392	-0.232506
393	-0.203448		393	-0.178557		393	-0.202672		393	-0.231219
394	-0.206023		394	-0.180489		394	-0.201384		394	-0.232506
395	-0.211174		395	-0.181133		395	-0.201384		395	-0.231862
396	-0.215681		396	-0.180489		396	-0.20074		396	-0.230575
397	-0.223407		397	-0.178557		397	-0.200097		397	-0.227999
398	-0.229201		398	-0.175982		398	-0.20074		398	-0.22478
399	-0.236283		399	-0.174694		399	-0.201384		399	-0.220917
400	-0.244653		400	-0.172763		400	-0.20396		400	-0.215123
401	-0.253023		401	-0.173407		401	-0.205891		401	-0.21126
402	-0.262036		402	-0.172763		402	-0.204603		402	-0.206109
403	-0.269118		403	-0.174051		403	-0.207823		403	-0.202246
404	-0.2762		404	-0.174051		404	-0.209754		404	-0.199671
405	-0.280707		405	-0.176626		405	-0.211042		405	-0.199671
406	-0.280707		406	-0.175982		406	-0.212973		406	-0.202246
407	-0.27942		407	-0.17727		407	-0.213617		407	-0.209328
408	-0.275557		408	-0.17727		408	-0.214261		408	-0.222205
409	-0.27105		409	-0.178557		409	-0.211042		409	-0.242164
410	-0.263968		410	-0.179201		410	-0.211686		410	-0.265985
411	-0.258817		411	-0.179201		411	-0.211042		411	-0.295601
412	-0.251735		412	-0.180489		412	-0.214905		412	-0.328437
413	-0.247228		413	-0.181133		413	-0.223918		413	-0.364491
414	-0.240146		414	-0.183064		414	-0.236795		414	-0.402477
415	-0.236927		415	-0.185639		415	-0.260617		415	-0.443038
416	-0.231132		416	-0.190146		416	-0.292164		416	-0.487462
417	-0.226626		417	-0.194653		417	-0.334657		417	-0.538325
418	-0.221475		418	-0.19916		418	-0.386163		418	-0.590475
419	-0.216968		419	-0.20753		419	-0.442176		419	-0.648419
420	-0.214393		420	-0.215256		420	-0.498189		420	-0.708939
421	-0.211174		421	-0.223625		421	-0.552915		421	-0.773965
422	-0.209242		422	-0.233283		422	-0.596695		422	-0.831266
423	-0.208598		423	-0.244228		423	-0.626955		423	-0.886635
424	-0.207955		424	-0.255173		424	-0.644338		424	-0.930415
425	-0.206023		425	-0.265474		425	-0.642407		425	-0.962607
426	-0.205379		426	-0.2732		426	-0.625667		426	-0.978702
427	-0.202804		427	-0.278995		427	-0.594763		427	-0.977415
428	-0.201516		428	-0.282214		428	-0.554202		428	-0.958744
429	-0.200229		429	-0.282214		429	-0.507203		429	-0.924621
430	-0.198297		430	-0.278995		430	-0.457628		430	-0.878265
431	-0.198941		431	-0.274488		431	-0.409985		431	-0.820965
432	-0.200229		432	-0.268693		432	-0.366204		432	-0.758514
433	-0.201516		433	-0.260324		433	-0.327575		433	-0.691556
434	-0.206023		434	-0.252598		434	-0.292808		434	-0.627173
435	-0.21053		435	-0.246159		435	-0.263192		435	-0.566653
436	-0.217612		436	-0.239077		436	-0.23422		436	-0.508709
437	-0.227269		437	-0.232639		437	-0.209754		437	-0.457846
438	-0.24079		438	-0.228776		438	-0.189152		438	-0.411491
439	-0.255598		439	-0.222982		439	-0.169837		439	-0.370286
440	-0.271694		440	-0.22105		440	-0.154385		440	-0.334231
441	-0.283926		441	-0.215899		441	-0.142796		441	-0.30204
442	-0.294228		442	-0.215256		442	-0.133138		442	-0.274999
443	-0.300022		443	-0.211393		443	-0.124125		443	-0.251821
444	-0.299378		444	-0.208173		444	-0.118974		444	-0.231219
445	-0.289721		445	-0.204954		445	-0.11318		445	-0.213835
446	-0.276844		446	-0.201735		446	-0.109317		446	-0.199671
447	-0.258817		447	-0.197872		447	-0.106741		447	-0.184219
448	-0.238215		448	-0.194653		448	-0.104166		448	-0.174562
449	-0.218256		449	-0.19079		449	-0.102235		449	-0.16426
450	-0.199585		450	-0.187571		450	-0.098372		450	-0.157822
451	-0.182201		451	-0.186283		451	-0.095796		451	-0.152028
452	-0.169325		452	-0.184352		452	-0.094509		452	-0.146877
453	-0.157736		453	-0.183064		453	-0.090002		453	-0.141726
454	-0.145503		454	-0.18242		454	-0.087427		454	-0.13722
455	-0.135202		455	-0.18242		455	-0.084207		455	-0.131425
456	-0.125545		456	-0.181133		456	-0.080988		456	-0.126275
457	-0.116531		457	-0.181776		457	-0.075838		457	-0.119836
458	-0.105586		458	-0.18242		458	-0.07455		458	-0.113398
459	-0.096572		459	-0.183064		459	-0.071975		459	-0.108247
460	-0.087559		460	-0.183708		460	-0.070043		460	-0.103097
461	-0.079833		461	-0.185639		461	-0.069399		461	-0.099234
462	-0.075326		462	-0.188215		462	-0.068755		462	-0.095371
463	-0.069531		463	-0.19079		463	-0.068755		463	-0.093439
464	-0.0676		464	-0.195941		464	-0.067468		464	-0.090864
465	-0.064381		465	-0.20753		465	-0.068112		465	-0.088932
466	-0.063737		466	-0.230064		466	-0.065536		466	-0.09022
467	-0.061805		467	-0.260324		467	-0.062961		467	-0.09022
468	-0.060518		468	-0.302172		468	-0.059742		468	-0.09022
469	-0.058586		469	-0.352391		469	-0.058454		469	-0.092152
470	-0.057942		470	-0.407116		470	-0.057167		470	-0.092795
471	-0.055367		471	-0.462486		471	-0.057167		471	-0.092795
472	-0.054723		472	-0.509485		472	-0.059098		472	-0.094727
473	-0.051504		473	-0.547471		473	-0.058454		473	-0.095371
474	-0.05086		474	-0.568073		474	-0.060386		474	-0.092152
475	-0.051504		475	-0.570649		475	-0.060386		475	-0.093439
476	-0.051504		476	-0.559704		476	-0.059742		476	-0.089576
477	-0.052148		477	-0.535238		477	-0.06103		477	-0.087645
478	-0.054079		478	-0.501759		478	-0.059098		478	-0.083782
479	-0.055367		479	-0.45991		479	-0.058454		479	-0.079275
480	-0.054723		480	-0.41613		480	-0.05781		480	-0.074768
481	-0.054723		481	-0.37235		481	-0.058454		481	-0.069618
482	-0.052148		482	-0.329857		482	-0.057167		482	-0.064467
483	-0.051504		483	-0.292515		483	-0.05781		483	-0.05996
484	-0.047641		484	-0.260967		484	-0.05781		484	-0.057385
485	-0.045066		485	-0.231351		485	-0.056523		485	-0.055453
486	-0.041203		486	-0.20753		486	-0.055879		486	-0.05481
487	-0.039271		487	-0.187571		487	-0.055879		487	-0.056741
488	-0.03734		488	-0.171475		488	-0.053947		488	-0.059316
489	-0.036696		489	-0.16053		489	-0.05266		489	-0.061248
490	-0.035408		490	-0.151517		490	-0.050728		490	-0.061892
491	-0.034121		491	-0.144434		491	-0.050084		491	-0.063179
492	-0.033477		492	-0.139928		492	-0.045578		492	-0.063179
493	-0.032833		493	-0.132202		493	-0.045578		493	-0.060604
494	-0.032189		494	-0.128983		494	-0.042358		494	-0.059316
495	-0.032189		495	-0.12512		495	-0.037852		495	-0.05481
496	-0.031545		496	-0.119969		496	-0.035276		496	-0.052878
497	-0.032833		497	-0.114174		497	-0.032057		497	-0.050947
498	-0.030258		498	-0.107736		498	-0.032701		498	-0.049659
499	-0.030258		499	-0.103229		499	-0.032701		499	-0.049015
500	-0.02897		500	-0.096791		500	-0.034633		500	-0.048371
501	-0.027039		501	-0.090353		501	-0.037852		501	-0.049015
502	-0.024463		502	-0.087134		502	-0.040427		502	-0.049015
503	-0.022532		503	-0.082627		503	-0.042358		503	-0.048371
504	-0.02382		504	-0.080695		504	-0.043646		504	-0.047084
505	-0.02382		505	-0.080695		505	-0.046221		505	-0.04644
506	-0.023176		506	-0.079408		506	-0.046221		506	-0.045796
507	-0.025107		507	-0.078764		507	-0.044934		507	-0.045796
508	-0.026395		508	-0.077476		508	-0.04429		508	-0.043221
509	-0.027682		509	-0.076832		509	-0.043646		509	-0.041289
510	-0.028326		510	-0.074901		510	-0.042358		510	-0.039358
511	-0.029614		511	-0.073613		511	-0.040427		511	-0.039358
512	-0.029614		512	-0.071038		512	-0.037208		512	-0.037426
513	-0.032189		513	-0.06975		513	-0.033345		513	-0.038714
514	-0.031545		514	-0.068463		514	-0.028194		514	-0.040645
515	-0.032189		515	-0.0646		515	-0.023687		515	-0.041933
516	-0.030902		516	-0.065887		516	-0.019824		516	-0.04644
517	-0.02897		517	-0.062668		517	-0.017249		517	-0.048371
518	-0.027039		518	-0.063312		518	-0.016605		518	-0.049015
519	-0.024463		519	-0.06138		519	-0.019181		519	-0.049659
520	-0.021888		520	-0.060093		520	-0.021112		520	-0.049659
521	-0.024463		521	-0.058161		521	-0.024331		521	-0.048371
522	-0.025107		522	-0.05623		522	-0.026907		522	-0.047727
523	-0.029614		523	-0.054298		523	-0.03077		523	-0.045152
524	-0.034121		524	-0.053011		524	-0.032701		524	-0.043864
525	-0.036696		525	-0.053011		525	-0.033345		525	-0.041289
526	-0.039915		526	-0.052367		526	-0.030126		526	-0.040645
527	-0.041847		527	-0.052367		527	-0.028838		527	-0.040001
528	-0.040559		528	-0.053655		528	-0.026263		528	-0.040001
529	-0.037984		529	-0.053655		529	-0.023687		529	-0.040001
530	-0.034765		530	-0.053655		530	-0.021112		530	-0.038714
531	-0.02897		531	-0.052367		531	-0.0224		531	-0.03807
532	-0.027039		532	-0.051079		532	-0.023044		532	-0.039358
533	-0.023176		533	-0.049148		533	-0.025619		533	-0.038714
534	-0.019313		534	-0.043353		534	-0.028194		534	-0.040001
535	-0.017381		535	-0.042066		535	-0.03077		535	-0.040645
536	-0.01545		536	-0.040134		536	-0.03077		536	-0.040645
537	-0.013518		537	-0.040134		537	-0.030126		537	-0.040645
538	-0.012231		538	-0.03949		538	-0.030126		538	-0.041289
539	-0.012231		539	-0.03949		539	-0.026907		539	-0.040001
540	-0.012874		540	-0.040778		540	-0.02755		540	-0.03807
541	-0.012231		541	-0.041422		541	-0.023687		541	-0.035495
542	-0.014806		542	-0.043353		542	-0.021756		542	-0.030988
543	-0.016737		543	-0.043997		543	-0.020468		543	-0.029056
544	-0.017381		544	-0.044641		544	-0.019824		544	-0.026481
545	-0.019313		545	-0.043353		545	-0.017893		545	-0.025193
546	-0.0206		546	-0.042709		546	-0.017893		546	-0.026481
547	-0.0206		547	-0.042066		547	-0.019181		547	-0.0297
548	-0.019957		548	-0.03949		548	-0.018537		548	-0.031632
549	-0.016737		549	-0.037559		549	-0.021112		549	-0.032275
550	-0.014806		550	-0.038203		550	-0.0224		550	-0.034207
551	-0.013518		551	-0.038203		551	-0.024331		551	-0.031632
552	-0.011587		552	-0.03949		552	-0.026907		552	-0.030344
553	-0.014806		553	-0.042066		553	-0.02755		553	-0.027125
554	-0.01545		554	-0.044641		554	-0.028194		554	-0.025193
555	-0.018025		555	-0.046572		555	-0.029482		555	-0.021974
556	-0.021888		556	-0.04786		556	-0.028194		556	-0.018755
557	-0.023176		557	-0.049792		557	-0.026907		557	-0.017467
558	-0.027039		558	-0.050435		558	-0.02755		558	-0.017467
559	-0.025107		559	-0.049148		559	-0.025619		559	-0.017467
560	-0.026395		560	-0.04786		560	-0.023044		560	-0.018755
561	-0.024463		561	-0.045285		561	-0.023044		561	-0.020043
562	-0.022532		562	-0.042709		562	-0.023687		562	-0.020687
563	-0.0206		563	-0.041422		563	-0.024331		563	-0.020687
564	-0.019313		564	-0.040134		564	-0.024975		564	-0.020043
565	-0.018669		565	-0.038203		565	-0.025619		565	-0.020687
566	-0.017381		566	-0.036915		566	-0.024975		566	-0.020043
567	-0.017381		567	-0.036271		567	-0.023044		567	-0.020043
568	-0.019313		568	-0.035627		568	-0.023044		568	-0.020687
569	-0.018669		569	-0.03434		569	-0.021756		569	-0.021974
570	-0.019313		570	-0.035627		570	-0.017893		570	-0.021974
571	-0.019957		571	-0.036271		571	-0.015961		571	-0.02133
572	-0.019957		572	-0.037559		572	-0.011455		572	-0.023906
573	-0.019313		573	-0.037559		573	-0.008879		573	-0.022618
574	-0.018669		574	-0.038203		574	-0.004373		574	-0.02455
575	-0.018025		575	-0.038203		575	-0.004373		575	-0.023262
576	-0.013518		576	-0.036915		576	-0.004373		576	-0.023906
577	-0.010943		577	-0.034983		577	-0.006948		577	-0.025837
578	-0.009011		578	-0.035627		578	-0.012098		578	-0.027769
579	-0.007724		579	-0.035627		579	-0.015961		579	-0.0297
580	-0.005148		580	-0.036271		580	-0.019824		580	-0.032275
581	-0.003861		581	-0.036915		581	-0.021756		581	-0.032275
582	-0.003217		582	-0.035627		582	-0.024975		582	-0.032275
583	-0.002573		583	-0.037559		583	-0.028194		583	-0.0297
584	-0.002573		584	-0.036271		584	-0.030126		584	-0.027769
585	-0.003217		585	-0.032408		585	-0.029482		585	-0.027125
586	-0.003861		586	-0.031764		586	-0.030126		586	-0.025837
587	-0.004505		587	-0.029189		587	-0.028838		587	-0.023906
588	-0.005792		588	-0.026614		588	-0.028838		588	-0.023906
589	-0.009655		589	-0.024682		589	-0.02755		589	-0.023262
590	-0.010299		590	-0.022751		590	-0.026907		590	-0.023262
591	-0.012874		591	-0.022107		591	-0.028838		591	-0.021974
592	-0.016737		592	-0.022107		592	-0.030126		592	-0.022618
593	-0.018669		593	-0.024038		593	-0.032057		593	-0.021974
594	-0.0206		594	-0.024682		594	-0.032701		594	-0.022618
595	-0.021888		595	-0.02597		595	-0.034633		595	-0.022618
596	-0.02382		596	-0.027258		596	-0.032701		596	-0.02455
597	-0.022532		597	-0.029189		597	-0.029482		597	-0.02455
598	-0.019957		598	-0.027901		598	-0.024975		598	-0.027125
599	-0.018025		599	-0.027258		599	-0.019181		599	-0.027769
600	-0.016094		600	-0.027258		600	-0.012742		600	-0.029056
601	-0.011587		601	-0.024682		601	-0.006948		601	-0.031632
602	-0.009011		602	-0.024038		602	-0.004373		602	-0.032919
603	-0.006436		603	-0.022107		603	-0.003729		603	-0.033563
604	-0.00708		604	-0.021463		604	-0.005016		604	-0.034207
605	-0.008368		605	-0.022751		605	-0.008235		605	-0.033563
606	-0.011587		606	-0.021463		606	-0.013386		606	-0.034207
607	-0.014162		607	-0.022107		607	-0.014674		607	-0.032919
608	-0.018025		608	-0.022751		608	-0.019181		608	-0.033563
609	-0.021888		609	-0.025326		609	-0.018537		609	-0.031632
610	-0.022532		610	-0.027258		610	-0.019824		610	-0.030988
611	-0.023176		611	-0.029189		611	-0.021112		611	-0.029056
612	-0.022532		612	-0.031764		612	-0.021112		612	-0.025837
613	-0.0206		613	-0.033696		613	-0.021112		613	-0.02455
614	-0.019313		614	-0.03434		614	-0.020468		614	-0.020687
615	-0.01545		615	-0.035627		615	-0.017893		615	-0.017467
616	-0.012874		616	-0.034983		616	-0.017249		616	-0.015536
617	-0.012231		617	-0.031764		617	-0.017249		617	-0.012317
618	-0.013518		618	-0.030477		618	-0.015961		618	-0.012317
619	-0.016737		619	-0.026614		619	-0.015318		619	-0.012317
620	-0.019313		620	-0.024682		620	-0.015318		620	-0.013604
621	-0.023176		621	-0.022751		621	-0.015318		621	-0.014892
622	-0.027682		622	-0.020819		622	-0.015318		622	-0.01618
623	-0.030902		623	-0.020175		623	-0.01403		623	-0.017467
624	-0.02897		624	-0.019532		624	-0.01403		624	-0.019399
625	-0.02897		625	-0.020175		625	-0.013386		625	-0.02133
626	-0.024463		626	-0.020175		626	-0.015961		626	-0.02455
627	-0.019957		627	-0.018888		627	-0.017893		627	-0.027769
628	-0.013518		628	-0.0176		628	-0.018537		628	-0.027769
629	-0.007724		629	-0.013737		629	-0.019181		629	-0.027769
630	-0.001285		630	-0.012449		630	-0.023044		630	-0.027125
631	0.00129		631	-0.011806		631	-0.023044		631	-0.02455
632	0.00129		632	-0.011162		632	-0.0224		632	-0.023262
633	0.002578		633	-0.013737		633	-0.021112		633	-0.022618
634	0.000646		634	-0.014381		634	-0.017893		634	-0.020687
635	-0.003861		635	-0.014381		635	-0.015318		635	-0.021974
636	-0.005792		636	-0.018244		636	-0.013386		636	-0.022618
637	-0.010299		637	-0.0176		637	-0.010811		637	-0.023262
638	-0.013518		638	-0.018244		638	-0.012098		638	-0.025193
639	-0.016094		639	-0.016956		639	-0.012742		639	-0.025193
640	-0.018025		640	-0.016312		640	-0.015961		640	-0.027125
641	-0.018669		641	-0.016312		641	-0.017249		641	-0.027125
642	-0.019313		642	-0.015669		642	-0.017893		642	-0.027125
643	-0.017381		643	-0.0176		643	-0.017893		643	-0.025837
644	-0.018669		644	-0.018244		644	-0.014674		644	-0.02455
645	-0.016094		645	-0.020175		645	-0.011455		645	-0.020687
646	-0.016094		646	-0.019532		646	-0.008235		646	-0.019399
647	-0.016737		647	-0.020175		647	-0.004373		647	-0.01618
648	-0.018025		648	-0.020175		648	-0.002441		648	-0.014892
649	-0.017381		649	-0.0176		649	0.000134		649	-0.014892
650	-0.018669		650	-0.0176		650	0.001422		650	-0.014892
651	-0.017381		651	-0.015669		651	0.001422		651	-0.018755
652	-0.014806		652	-0.013093		652	-0.002441		652	-0.02133
653	-0.012874		653	-0.013093		653	-0.005016		653	-0.02455
654	-0.010943		654	-0.015025		654	-0.006948		654	-0.026481
655	-0.009655		655	-0.015669		655	-0.009523		655	-0.028413
656	-0.007724		656	-0.0176		656	-0.012098		656	-0.027769
657	-0.00708		657	-0.020175		657	-0.012098		657	-0.026481
658	-0.005792		658	-0.020819		658	-0.012742		658	-0.023262
659	-0.004505		659	-0.020819		659	-0.012742		659	-0.020687
660	-0.004505		660	-0.020819		660	-0.011455		660	-0.018111
661	-0.005792		661	-0.018244		661	-0.008879		661	-0.017467
662	-0.005792		662	-0.0176		662	-0.005016		662	-0.017467
663	-0.005792		663	-0.016956		663	-0.003729		663	-0.017467
664	-0.00708		664	-0.0176		664	-0.001797		664	-0.019399
665	-0.007724		665	-0.0176		665	-0.00051		665	-0.020687
666	-0.009011		666	-0.020175		666	-0.00051		666	-0.021974
667	-0.009011		667	-0.023395		667	-0.001797		667	-0.021974
668	-0.008368		668	-0.023395		668	-0.005016		668	-0.020687
669	-0.008368		669	-0.024682		669	-0.006304		669	-0.020043
670	-0.008368		670	-0.024038		670	-0.008879		670	-0.019399
671	-0.006436		671	-0.024038		671	-0.010811		671	-0.019399
672	-0.005792		672	-0.021463		672	-0.010811		672	-0.018111
673	-0.005148		673	-0.019532		673	-0.013386		673	-0.018111
674	-0.004505		674	-0.014381		674	-0.012098		674	-0.017467
675	-0.001285		675	-0.011806		675	-0.010811		675	-0.016824
676	-0.001285		676	-0.008586		676	-0.008879		676	-0.017467
677	2e-06		677	-0.006655		677	-0.008235		677	-0.016824
678	2e-06		678	-0.006011		678	-0.008879		678	-0.01618
679	-0.000642		679	-0.006655		679	-0.009523		679	-0.014892
680	-0.003217		680	-0.007943		680	-0.010811		680	-0.012961
681	-0.005148		681	-0.011806		681	-0.014674		681	-0.012961
682	-0.008368		682	-0.013093		682	-0.015961		682	-0.012317
683	-0.010943		683	-0.013737		683	-0.019181		683	-0.014892
684	-0.012874		684	-0.015669		684	-0.019824		684	-0.01618
685	-0.016094		685	-0.018244		685	-0.020468		685	-0.017467
686	-0.018025		686	-0.019532		686	-0.0224		686	-0.019399
687	-0.019313		687	-0.019532		687	-0.021756		687	-0.02133
688	-0.021244		688	-0.020819		688	-0.021112		688	-0.020687
689	-0.022532		689	-0.022107		689	-0.0224		689	-0.02133
690	-0.023176		690	-0.020819		690	-0.019181		690	-0.020043
691	-0.021244		691	-0.019532		691	-0.016605		691	-0.019399
692	-0.0206		692	-0.018888		692	-0.014674		692	-0.019399
693	-0.018669		693	-0.016956		693	-0.012098		693	-0.019399
694	-0.01545		694	-0.013093		694	-0.008235		694	-0.021974
695	-0.014162		695	-0.014381		695	-0.006304		695	-0.018755
696	-0.010299		696	-0.011162		696	-0.006948		696	-0.018755
697	-0.006436		697	-0.011162		697	-0.006304		697	-0.016824
698	-0.002573		698	-0.009874		698	-0.006304		698	-0.012317
699	0.00129		699	-0.009874		699	-0.008235		699	-0.006522
700	0.003221		700	-0.010518		700	-0.010167		700	-0.004591
701	0.004509		701	-0.012449		701	-0.011455		701	-0.002015
702	0.005797		702	-0.012449		702	-0.011455		702	-0.000728
703	0.00644		703	-0.012449		703	-0.012098		703	-0.003947
704	0.005797		704	-0.013093		704	-0.012098		704	-0.006522
705	0.002578		705	-0.013093		705	-0.011455		705	-0.010385
706	-0.000642		706	-0.014381		706	-0.011455		706	-0.014892
707	-0.003861		707	-0.012449		707	-0.01403		707	-0.018755
708	-0.004505		708	-0.011806		708	-0.018537		708	-0.02133
709	-0.005792		709	-0.012449		709	-0.020468		709	-0.022618
710	-0.005792		710	-0.013093		710	-0.021112		710	-0.021974
711	-0.004505		711	-0.015025		711	-0.020468		711	-0.020043
712	-0.003861		712	-0.016312		712	-0.021112		712	-0.018111
713	-0.005792		713	-0.018888		713	-0.020468		713	-0.01618
714	-0.00708		714	-0.020819		714	-0.019181		714	-0.016824
715	-0.009011		715	-0.022107		715	-0.018537		715	-0.015536
716	-0.013518		716	-0.021463		716	-0.018537		716	-0.018111
717	-0.014806		717	-0.020819		717	-0.015961		717	-0.018755
718	-0.016737		718	-0.018888		718	-0.013386		718	-0.020043
719	-0.016737		719	-0.018244		719	-0.008235		719	-0.021974
720	-0.014806		720	-0.015025		720	-0.004373		720	-0.022618
721	-0.012231		721	-0.011806		721	0.000134		721	-0.023262
722	-0.009011		722	-0.008586		722	0.00271		722	-0.023262
723	-0.007724		723	-0.006655		723	0.007216		723	-0.025193
724	-0.004505		724	-0.00408		724	0.00786		724	-0.022618
725	-0.003217		725	-0.001504		725	0.00786		725	-0.020687
726	-0.002573		726	-0.003436		726	0.003997		726	-0.018755
727	-0.003217		727	-0.006011		727	0.000134		727	-0.018111
728	-0.005148		728	-0.00923		728	-0.005016		728	-0.014892
729	-0.009011		729	-0.011162		729	-0.008235		729	-0.014892
730	-0.011587		730	-0.015025		730	-0.011455		730	-0.014892
731	-0.013518		731	-0.016312		731	-0.015318		731	-0.014248
732	-0.01545		732	-0.015025		732	-0.015961		732	-0.01618
733	-0.014162		733	-0.013093		733	-0.018537		733	-0.01618
			734	-0.011162		734	-0.017893		734	-0.017467
			735	-0.006655		735	-0.017893		735	-0.018111
			736	-0.003436		736	-0.016605		736	-0.017467
			737	-0.002148		737	-0.014674		737	-0.017467
			738	-0.002792		738	-0.013386		738	-0.015536
			739	-0.005367		739	-0.012742		739	-0.011673
			740	-0.009874		740	-0.012742		740	-0.009098
			741	-0.015669		741	-0.015318		741	-0.005235
			742	-0.019532					742	-0.002015
			743	-0.022751					743	-0.000728
			744	-0.023395					744	-0.000728
			745	-0.025326					745	-0.002015
			746	-0.025326					746	-0.005878
			747	-0.024682					747	-0.010385
			748	-0.019532
			749	-0.0176
			750	-0.014381
			751	-0.013093
			752	-0.011162
			753	-0.007943
			754	-0.007943
			755	-0.007943
			756	-0.00923
			757	-0.011806
			758	-0.015025
			759	-0.020175
			760	-0.02597
			761	-0.027258
			762	-0.027901
			763	-0.026614
			764	-0.025326
			765	-0.019532
			766	-0.0176
			767	-0.016312
			768	-0.016312
			769	-0.018888
			770	-0.020175
			771	-0.023395
			772	-0.02597
			773	-0.027901
			774	-0.027258
			775	-0.02597
			776	-0.024038
			777	-0.020819
			778	-0.018888
			779	-0.016956
			780	-0.0176
			781	-0.016956
			782	-0.018244

## Sheet: Figure 3
Figure 3b						Figure 3c
20 GCN			26 GCN			20 GCN	26 GCN
time (μs)	current (nA)		time (μs)	current (nA)		current depth (nA)	current depth (nA)
0	-0.010764		0	0.008311		0.08017	0.16042
1	-0.009476		1	0.00509		0.14024	0.11038
2	-0.008187		2	0.001224		0.08397	0.16802
3	-0.006254		3	-0.001997		0.05927	0.13585
4	-0.004966		4	-0.005863		0.05519	0.08246
5	-0.001745		5	-0.007151		0.13363	0.27797
6	-0.000456		6	-0.007795		0.05932	0.16055
7	-0.000456		7	-0.007795		0.12516	0.19098
8	-0.000456		8	-0.007795		0.15693	0.15068
9	-0.001745		9	-0.007151		0.15934	0.14254
10	-0.003033		10	-0.005218		0.08303	0.1611
11	-0.004966		11	-0.002641		0.15006	0.24097
12	-0.00561		12	-0.002641		0.05752	0.14605
13	-0.006254		13	-0.000709		0.06661	0.1439
14	-0.008187		14	-0.001353		0.26687	0.14431
15	-0.007543		15	-0.001997		0.16263	0.23901
16	-0.008187		16	-0.006507		0.16099	0.06952
17	-0.008187		17	-0.00393		0.10172	0.20625
18	-0.008187		18	-0.002641		0.14227	0.30159
19	-0.008831		19	-0.00393		0.15742	0.14754
20	-0.008831		20	-0.000709		0.25057	0.09189
21	-0.00561		21	-6.4e-05		0.21724	0.13976
22	-0.00561		22	0.00058		0.12026	0.12932
23	-0.004966		23	0.00058		0.08719	0.12938
24	-0.00561		24	0.001224		0.11731	0.19376
25	-0.006254		25	0.00058		0.11782	0.25948
26	-0.007543		26	-0.000709		0.1651	0.14893
27	-0.006899		27	0.001224		0.09378	0.10874
28	-0.007543		28	-6.4e-05		0.10161	0.12702
29	-0.006899		29	-0.000709		0.10282	0.09715
30	-0.00561		30	-0.000709		0.10722	0.17632
31	-0.00561		31	-6.4e-05		0.18367	0.13617
32	-0.003677		32	0.001224		0.13518	0.19525
33	-0.001101		33	0.002513		0.15891	0.11961
34	0.000832		34	0.003157		0.12354	0.23802
35	0.004053		35	0.003801		0.30344	0.20235
36	0.004053		36	0.00509		0.06958	0.17526
37	0.002765		37	0.00509		0.11162	0.08454
38	0.001476		38	0.005734		0.07295	0.08341
39	0.000188		39	0.007022		0.13724	0.16935
40	-0.002389		40	0.008955		0.07168	0.27693
41	-0.004322		41	0.009599		0.07248	0.09535
42	-0.006254		42	0.009599		0.08641	0.25104
43	-0.006899		43	0.007667		0.04832	0.08751
44	-0.006254		44	0.007022		0.22211	0.0994
45	-0.006254		45	0.004445		0.03359	0.11757
46	-0.003677		46	0.003157		0.08527	0.24889
47	-0.003677		47	0.001868		0.07274	0.09042
48	-0.000456		48	0.001868		0.05459	0.09569
49	0.000188		49	0.001868		0.07409	0.1252
50	0.000188		50	0.001868		0.06153	0.16636
51	0.000188		51	0.00509		0.06068	0.16802
52	0.000188		52	0.00509		0.05897	0.14831
53	0.000188		53	0.006378		0.08368	0.16606
54	0.000832		54	0.005734		0.11682	0.1121
55	0.001476		55	0.003157		0.06947	0.11337
56	0.002121		56	0.002513		0.05645	0.15333
57	0.001476		57	-0.000709		0.06908	0.2157
58	0.000832		58	-0.001353		0.07515	0.10682
59	0.002765		59	-0.002641		0.0551	0.14314
60	0.002121		60	-0.003286		0.1259	0.16976
61	0.000832		61	-0.001353		0.13932	0.09578
62	-0.000456		62	-6.4e-05		0.10685	0.26285
63	-0.001101		63	0.003157		0.10304	0.24186
64	-0.000456		64	0.005734		0.11296	0.33174
65	-0.001101		65	0.006378		0.15639	0.08324
66	-0.000456		66	0.008311		0.13702	0.09828
67	0.000188		67	0.007022		0.14543	0.14895
68	-0.000456		68	0.004445		0.09556	0.0639
69	-0.000456		69	0.002513		0.07272	0.14328
70	-0.000456		70	0.00058		0.0761	0.17854
71	-0.001101		71	-0.001353		0.13806	0.19673
72	0.000188		72	-0.002641		0.14046	0.16585
73	0.002121		73	-0.002641		0.17185	0.15104
74	0.004053		74	-0.002641		0.11422	0.1652
75	0.007275		75	-6.4e-05		0.08191	0.20657
76	0.010496		76	0.001868		0.16566	0.08744
77	0.012429		77	0.003801		0.12646	0.08279
78	0.013717		78	0.005734		0.17395	0.17225
79	0.016294		79	0.008311		0.0806	0.1465
80	0.013717		80	0.009599		0.03547	0.14649
81	0.012429		81	0.009599		0.07731
82	0.005986		82	0.008311		0.11102
83	0.001476		83	0.007667		0.25558
84	-0.003677		84	0.005734		0.13775
85	-0.008187		85	0.003157		0.13279
86	-0.010764		86	0.001868		0.08105
87	-0.012697		87	-0.001353		0.12534
88	-0.008831		88	-0.001997		0.09544
89	-0.006899		89	-0.004574		0.11774
90	-0.001745		90	-0.00393		0.12598
91	0.003409		91	-0.001997		0.14527
92	0.010496		92	-6.4e-05		0.12284
93	0.014361		93	0.003157		0.07167
94	0.016938		94	0.004445		0.15908
95	0.017583		95	0.006378		0.13396
96	0.018227		96	0.008311		0.08077
97	0.018871		97	0.011532		0.08121
98	0.017583		98	0.010244		0.07885
99	0.01565		99	0.012176		0.1083
100	0.014361		100	0.012176		0.08645
101	0.011784		101	0.011532		0.06684
102	0.01114		102	0.011532		0.1364
103	0.009852		103	0.007667		0.05906
104	0.008563		104	0.004445		0.09634
105	0.007275		105	0.002513		0.06295
106	0.004053		106	-6.4e-05		0.14132
107	0.001476		107	-0.002641		0.21566
108	0.000832		108	-0.002641		0.05426
109	-0.001101		109	-0.003286		0.09231
110	-0.001101		110	-0.003286		0.03666
111	-0.000456		111	-0.004574		0.07087
112	-0.000456		112	-0.005218		0.06081
113	0.000832		113	-0.007151		0.07459
114	0.003409		114	-0.00844		0.06213
115	0.005986		115	-0.007795		0.04086
116	0.007275		116	-0.009728		0.07444
117	0.009207		117	-0.007795		0.09843
118	0.009852		118	-0.007795		0.07159
119	0.01114		119	-0.005218		0.07035
120	0.009852		120	-0.004574		0.05541
121	0.008563		121	-0.002641
122	0.00663		122	-0.000709
123	0.004053		123	0.001224
124	0.000188		124	0.001224
125	0.000188		125	0.002513
126	-0.002389		126	0.003801
127	-0.003033		127	0.003157
128	-0.002389		128	0.004445
129	-0.001745		129	0.003801
130	-0.000456		130	0.003157
131	0.000832		131	0.003157
132	0.002765		132	0.003157
133	0.004053		133	0.002513
134	0.00663		134	0.002513
135	0.007275		135	0.002513
136	0.010496		136	0.002513
137	0.01114		137	0.001868
138	0.01114		138	0.00058
139	0.009852		139	0.00058
140	0.007919		140	-6.4e-05
141	0.00663		141	-0.001353
142	0.003409		142	-0.003286
143	0.002121		143	-0.004574
144	0.001476		144	-0.006507
145	0.000832		145	-0.005863
146	0.002121		146	-0.006507
147	0.003409		147	-0.005218
148	0.004053		148	-0.00393
149	0.005342		149	-0.00393
150	0.004698		150	-0.001353
151	0.004053		151	-6.4e-05
152	0.001476		152	0.003801
153	0.002765		153	0.003801
154	0.001476		154	0.006378
155	0.000188		155	0.008955
156	-0.000456		156	0.008955
157	-0.000456		157	0.009599
158	0.001476		158	0.007667
159	0.000832		159	0.005734
160	0.001476		160	0.003157
161	0.004053		161	0.003157
162	0.00663		162	0.003157
163	0.00663		163	0.001224
164	0.005342		164	0.001224
165	0.005986		165	0.001224
166	0.005342		166	0.001224
167	0.002121		167	0.001224
168	0.001476		168	0.00058
169	0.000188		169	-0.001997
170	-0.003033		170	-0.001997
171	-0.002389		171	-0.00393
172	-0.004322		172	-0.003286
173	-0.003677		173	-0.004574
174	-0.002389		174	-0.00393
175	-0.001101		175	-0.001353
176	0.002765		176	-6.4e-05
177	0.00663		177	0.004445
178	0.009207		178	0.008311
179	0.009852		179	0.010888
180	0.009207		180	0.016042
181	0.00663		181	0.016686
182	0.003409		182	0.016042
183	0.000832		183	0.015397
184	-0.001101		184	0.013465
185	-0.003033		185	0.010888
186	-0.003033		186	0.009599
187	-0.003033		187	0.008311
188	-0.001745		188	0.004445
189	-0.001101		189	0.003801
190	-0.001101		190	0.003801
191	-0.002389		191	0.005734
192	-0.002389		192	0.004445
193	-0.004966		193	0.005734
194	-0.006899		194	0.007022
195	-0.009476		195	0.008955
196	-0.012053		196	0.010244
197	-0.013341		197	0.012821
198	-0.013985		198	0.012821
199	-0.013341		199	0.011532
200	-0.012697		200	0.010244
201	-0.008187		201	0.007667
202	-0.006254		202	0.003801
203	-0.001745		203	0.00058
204	0.002121		204	-0.001997
205	0.004053		205	-0.006507
206	0.007919		206	-0.005863
207	0.009852		207	-0.006507
208	0.010496		208	-0.005863
209	0.009852		209	-0.005218
210	0.009207		210	-0.005218
211	0.008563		211	-0.003286
212	0.008563		212	-0.001997
213	0.007275		213	-0.002641
214	0.005342		214	-0.00393
215	0.005986		215	-0.00393
216	0.003409		216	-0.005863
217	0.002765		217	-0.005863
218	0.002765		218	-0.00393
219	0.002121		219	-0.002641
220	0.004053		220	-6.4e-05
221	0.00663		221	0.003157
222	0.008563		222	0.004445
223	0.010496		223	0.006378
224	0.013717		224	0.005734
225	0.015006		225	0.006378
226	0.014361		226	0.004445
227	0.012429		227	0.003801
228	0.009207		228	0.001224
229	0.005986		229	0.00058
230	0.002765		230	-0.001353
231	-0.000456		231	-6.4e-05
232	-0.003677		232	-0.000709
233	-0.003677		233	-0.000709
234	-0.00561		234	-6.4e-05
235	-0.004322		235	0.00058
236	-0.004322		236	-0.000709
237	-0.004322		237	-0.001997
238	-0.000456		238	-0.003286
239	0.000188		239	-0.006507
240	0.004053		240	-0.007151
241	0.007919		241	-0.009084
242	0.007275		242	-0.010372
243	0.009207		243	-0.011016
244	0.007919		244	-0.010372
245	0.004053		245	-0.009084
246	-0.000456		246	-0.011016
247	-0.009476		247	-0.014238
248	-0.017851		248	-0.020036
249	-0.030091		249	-0.028411
250	-0.041688		250	-0.043229
251	-0.055217		251	-0.059979
252	-0.068102		252	-0.078018
253	-0.081631		253	-0.097345
254	-0.091295		254	-0.117317
255	-0.103535		255	-0.13149
256	-0.11191		256	-0.143731
257	-0.120286		257	-0.153394
258	-0.126084		258	-0.15726
259	-0.129949		259	-0.159837
260	-0.130593		260	-0.161769
261	-0.134459		261	-0.159192
262	-0.135747		262	-0.156615
263	-0.135103		263	-0.153394
264	-0.135103		264	-0.152106
265	-0.135747		265	-0.152106
266	-0.135747		266	-0.153394
267	-0.135103		267	-0.15726
268	-0.13317		268	-0.161769
269	-0.133815		269	-0.168856
270	-0.130593		270	-0.177875
271	-0.129305		271	-0.186895
272	-0.127372		272	-0.197203
273	-0.124795		273	-0.210088
274	-0.124795		274	-0.221684
275	-0.126084		275	-0.232636
276	-0.128661		276	-0.2423
277	-0.131882		277	-0.250675
278	-0.137036		278	-0.255185
279	-0.143478		279	-0.257762
280	-0.150565		280	-0.258406
281	-0.158296		281	-0.255829
282	-0.16345		282	-0.251319
283	-0.170537		283	-0.244232
284	-0.174402		284	-0.238434
285	-0.177623		285	-0.231348
286	-0.178912		286	-0.225549
287	-0.177623		287	-0.222328
288	-0.177623		288	-0.217819
289	-0.175046		289	-0.215242
290	-0.171825		290	-0.210732
291	-0.16796		291	-0.209443
292	-0.165383		292	-0.206866
293	-0.162806		293	-0.205578
294	-0.161517		294	-0.203645
295	-0.162161		295	-0.204934
296	-0.164738		296	-0.203001
297	-0.169248		297	-0.200424
298	-0.168604		298	-0.198491
299	-0.168604		299	-0.195914
300	-0.169248		300	-0.194626
301	-0.168604		301	-0.192693
302	-0.16796		302	-0.190116
303	-0.165383		303	-0.189472
304	-0.164094		304	-0.187539
305	-0.162161		305	-0.186251
306	-0.162161		306	-0.185606
307	-0.162161		307	-0.183029
308	-0.160229		308	-0.181741
309	-0.161517		309	-0.180452
310	-0.162161		310	-0.181097
311	-0.162806		311	-0.180452
312	-0.16345		312	-0.181741
313	-0.162806		313	-0.183029
314	-0.160873		314	-0.186251
315	-0.156363		315	-0.188183
316	-0.153786		316	-0.191405
317	-0.152498		317	-0.192693
318	-0.151209		318	-0.193337
319	-0.152498		319	-0.192049
320	-0.15443		320	-0.19076
321	-0.157007		321	-0.188828
322	-0.160229		322	-0.185606
323	-0.162161		323	-0.181097
324	-0.164738		324	-0.181741
325	-0.166027		325	-0.179808
326	-0.166671		326	-0.184318
327	-0.168604		327	-0.187539
328	-0.16796		328	-0.193982
329	-0.169892		329	-0.203645
330	-0.170537		330	-0.210732
331	-0.173113		331	-0.219751
332	-0.175046		332	-0.228771
333	-0.176335		333	-0.235857
334	-0.178267		334	-0.2423
335	-0.1802		335	-0.244877
336	-0.181489		336	-0.246809
337	-0.183421		337	-0.245521
338	-0.184066		338	-0.241656
339	-0.187287		339	-0.239723
340	-0.189864		340	-0.23779
341	-0.193085		341	-0.236502
342	-0.197595		342	-0.235213
343	-0.202104		343	-0.234569
344	-0.208547		344	-0.233925
345	-0.213701		345	-0.234569
346	-0.220143		346	-0.231348
347	-0.224653		347	-0.228771
348	-0.230451		348	-0.225549
349	-0.234961		349	-0.220395
350	-0.239471		350	-0.21653
351	-0.245269		351	-0.213309
352	-0.251711		352	-0.21202
353	-0.256865		353	-0.210088
354	-0.261375		354	-0.212665
355	-0.266529		355	-0.212665
356	-0.267817		356	-0.215886
357	-0.267173		357	-0.218463
358	-0.262019		358	-0.220395
359	-0.256865		359	-0.217174
360	-0.247201		360	-0.21653
361	-0.239471		361	-0.213309
362	-0.23174		362	-0.207511
363	-0.225297		363	-0.201712
364	-0.219499		364	-0.197847
365	-0.214345		365	-0.191405
366	-0.211124		366	-0.188183
367	-0.208547		367	-0.186251
368	-0.205326		368	-0.184318
369	-0.204037		369	-0.181741
370	-0.202749		370	-0.180452
371	-0.202749		371	-0.179164
372	-0.200816		372	-0.176587
373	-0.202749		373	-0.177875
374	-0.204037		374	-0.176587
375	-0.203393		375	-0.179808
376	-0.203393		376	-0.183029
377	-0.204037		377	-0.186251
378	-0.202749		378	-0.189472
379	-0.203393		379	-0.19076
380	-0.202749		380	-0.193337
381	-0.203393		381	-0.193982
382	-0.204681		382	-0.194626
383	-0.205326		383	-0.193337
384	-0.204037		384	-0.193337
385	-0.202749		385	-0.191405
386	-0.20146		386	-0.189472
387	-0.198883		387	-0.188828
388	-0.197595		388	-0.186895
389	-0.19695		389	-0.184318
390	-0.192441		390	-0.182385
391	-0.190508		391	-0.180452
392	-0.190508		392	-0.179808
393	-0.189864		393	-0.179808
394	-0.187931		394	-0.182385
395	-0.187931		395	-0.186251
396	-0.185998		396	-0.192693
397	-0.18471		397	-0.203001
398	-0.184066		398	-0.215242
399	-0.18471		399	-0.230703
400	-0.187931		400	-0.249386
401	-0.193085		401	-0.268714
402	-0.20146		402	-0.285464
403	-0.212412		403	-0.302859
404	-0.223364		404	-0.31832
405	-0.236249		405	-0.326696
406	-0.247846		406	-0.328628
407	-0.262019		407	-0.32734
408	-0.274904		408	-0.31832
409	-0.283923		409	-0.307368
410	-0.292298		410	-0.293839
411	-0.296164		411	-0.279022
412	-0.298097		412	-0.264204
413	-0.296164		413	-0.253896
414	-0.291654		414	-0.244877
415	-0.284568		415	-0.240367
416	-0.278769		416	-0.235857
417	-0.272971		417	-0.232636
418	-0.265885		418	-0.228771
419	-0.259442		419	-0.226838
420	-0.253644		420	-0.222328
421	-0.247201		421	-0.218463
422	-0.242692		422	-0.214597
423	-0.236249		423	-0.21202
424	-0.233028		424	-0.209443
425	-0.230451		425	-0.208799
426	-0.226586		426	-0.208799
427	-0.223364		427	-0.208799
428	-0.220787		428	-0.209443
429	-0.217566		429	-0.210088
430	-0.214989		430	-0.211376
431	-0.211768		431	-0.21202
432	-0.21048		432	-0.212665
433	-0.207903		433	-0.212665
434	-0.208547		434	-0.213309
435	-0.206614		435	-0.210088
436	-0.204037		436	-0.208155
437	-0.202104		437	-0.206222
438	-0.198883		438	-0.201068
439	-0.19695		439	-0.198491
440	-0.19695		440	-0.194626
441	-0.193729		441	-0.193982
442	-0.193729		442	-0.193337
443	-0.193729		443	-0.192693
444	-0.191797		444	-0.194626
445	-0.193085		445	-0.196558
446	-0.195018		446	-0.201712
447	-0.19695		447	-0.204289
448	-0.197595		448	-0.206866
449	-0.200816		449	-0.206222
450	-0.202104		450	-0.206866
451	-0.203393		451	-0.206222
452	-0.20597		452	-0.205578
453	-0.206614		453	-0.203001
454	-0.207258		454	-0.201068
455	-0.208547		455	-0.19978
456	-0.208547		456	-0.196558
457	-0.209191		457	-0.196558
458	-0.207258		458	-0.195914
459	-0.20597		459	-0.194626
460	-0.204037		460	-0.19527
461	-0.204037		461	-0.193982
462	-0.203393		462	-0.194626
463	-0.205326		463	-0.193982
464	-0.207903		464	-0.194626
465	-0.211768		465	-0.195914
466	-0.216278		466	-0.199135
467	-0.218855		467	-0.203001
468	-0.222076		468	-0.205578
469	-0.224009		469	-0.210732
470	-0.22272		470	-0.214597
471	-0.221432		471	-0.221684
472	-0.218855		472	-0.230703
473	-0.215634		473	-0.244877
474	-0.212412		474	-0.264848
475	-0.212412		475	-0.291262
476	-0.209835		476	-0.326696
477	-0.213057		477	-0.369216
478	-0.216922		478	-0.414957
479	-0.228518		479	-0.461342
480	-0.242048		480	-0.505151
481	-0.262663		481	-0.540584
482	-0.288433		482	-0.567642
483	-0.315491		483	-0.583748
484	-0.346415		484	-0.587614
485	-0.374762		485	-0.579883
486	-0.39731		486	-0.563777
487	-0.410195		487	-0.53994
488	-0.415993		488	-0.510949
489	-0.410839		489	-0.479381
490	-0.398599		490	-0.448457
491	-0.38056		491	-0.418822
492	-0.3593		492	-0.394985
493	-0.336751		493	-0.371148
494	-0.315491		494	-0.351177
495	-0.29552		495	-0.33185
496	-0.279414		496	-0.31832
497	-0.26524		497	-0.304791
498	-0.257509		498	-0.293195
499	-0.249778		499	-0.282887
500	-0.246557		500	-0.274512
501	-0.242692		501	-0.266781
502	-0.240759		502	-0.261627
503	-0.242048		503	-0.253896
504	-0.240115		504	-0.249386
505	-0.239471		505	-0.246165
506	-0.238826		506	-0.2423
507	-0.236249		507	-0.238434
508	-0.234961		508	-0.235213
509	-0.23174		509	-0.233925
510	-0.229807		510	-0.232636
511	-0.229163		511	-0.231992
512	-0.22723		512	-0.230703
513	-0.225941		513	-0.226194
514	-0.225941		514	-0.221684
515	-0.224009		515	-0.211376
516	-0.22272		516	-0.204289
517	-0.219499		517	-0.192693
518	-0.214345		518	-0.180452
519	-0.208547		519	-0.167568
520	-0.200172		520	-0.156615
521	-0.191152		521	-0.144375
522	-0.1802		522	-0.133423
523	-0.16796		523	-0.123759
524	-0.158296		524	-0.115384
525	-0.148632		525	-0.106364
526	-0.13768		526	-0.099278
527	-0.129305		527	-0.09348
528	-0.118997		528	-0.087037
529	-0.109978		529	-0.080595
530	-0.104179		530	-0.076085
531	-0.098381		531	-0.073508
532	-0.091939		532	-0.071575
533	-0.088073		533	-0.069643
534	-0.082919		534	-0.070931
535	-0.082275		535	-0.07222
536	-0.079054		536	-0.070287
537	-0.076477		537	-0.069643
538	-0.076477		538	-0.06771
539	-0.075833		539	-0.065133
540	-0.074544		540	-0.059979
541	-0.0739		541	-0.054825
542	-0.072612		542	-0.051604
543	-0.070679		543	-0.048383
544	-0.068102		544	-0.04645
545	-0.066169		545	-0.044517
546	-0.062948		546	-0.042584
547	-0.060371		547	-0.040652
548	-0.060371		548	-0.039363
549	-0.059082		549	-0.038719
550	-0.059727		550	-0.036786
551	-0.060371		551	-0.035498
552	-0.061659		552	-0.036142
553	-0.062304		553	-0.036786
554	-0.062948		554	-0.036786
555	-0.060371		555	-0.038719
556	-0.060371		556	-0.04194
557	-0.057794		557	-0.043229
558	-0.053928		558	-0.045161
559	-0.051351		559	-0.049027
560	-0.046198		560	-0.049671
561	-0.043621		561	-0.049671
562	-0.041044		562	-0.05096
563	-0.039111		563	-0.048383
564	-0.039111		564	-0.044517
565	-0.039111		565	-0.041296
566	-0.041044		566	-0.038075
567	-0.042332		567	-0.034853
568	-0.042332		568	-0.034209
569	-0.042976		569	-0.036142
570	-0.039755		570	-0.038719
571	-0.040399		571	-0.043229
572	-0.037822		572	-0.043873
573	-0.037178		573	-0.044517
574	-0.037178		574	-0.043873
575	-0.036534		575	-0.043229
576	-0.037822		576	-0.040652
577	-0.037822		577	-0.038719
578	-0.03589		578	-0.036142
579	-0.036534		579	-0.036142
580	-0.035245		580	-0.034853
581	-0.035245		581	-0.032921
582	-0.032668		582	-0.032277
583	-0.033957		583	-0.030988
584	-0.035245		584	-0.030344
585	-0.034601		585	-0.032921
586	-0.034601		586	-0.032277
587	-0.035245		587	-0.034209
588	-0.037178		588	-0.035498
589	-0.037822		589	-0.035498
590	-0.037822		590	-0.036786
591	-0.037822		591	-0.034209
592	-0.039111		592	-0.030344
593	-0.039111		593	-0.025834
594	-0.039755		594	-0.021969
595	-0.040399		595	-0.018103
596	-0.041044		596	-0.015526
597	-0.041044		597	-0.012305
598	-0.042332		598	-0.014882
599	-0.041688		599	-0.014882
600	-0.039755		600	-0.017459
601	-0.039111		601	-0.020036
602	-0.035245		602	-0.023901
603	-0.034601		603	-0.027123
604	-0.033313		604	-0.028411
605	-0.03138		605	-0.030344
606	-0.028803		606	-0.030344
607	-0.028159		607	-0.030988
608	-0.026226		608	-0.032277
609	-0.025582		609	-0.031632
610	-0.022361		610	-0.032277
611	-0.021716		611	-0.032921
612	-0.022361		612	-0.034853
613	-0.022361		613	-0.036786
614	-0.021072		614	-0.038075
615	-0.022361		615	-0.03743
616	-0.021072		616	-0.038075
617	-0.022361		617	-0.035498
618	-0.022361		618	-0.033565
619	-0.021072		619	-0.029055
620	-0.019784		620	-0.023901
621	-0.020428		621	-0.018747
622	-0.020428		622	-0.015526
623	-0.020428		623	-0.011661
624	-0.019784		624	-0.009728
625	-0.021072		625	-0.009728
626	-0.021716		626	-0.011661
627	-0.022361		627	-0.012305
628	-0.023649		628	-0.013593
629	-0.023649		629	-0.016815
630	-0.02687		630	-0.018103
631	-0.027514		631	-0.018747
632	-0.028159		632	-0.020036
633	-0.030091		633	-0.019392
634	-0.030091		634	-0.018747
635	-0.028159		635	-0.018103
636	-0.027514		636	-0.018747
637	-0.026226		637	-0.020036
638	-0.026226		638	-0.023901
639	-0.028159		639	-0.026478
640	-0.027514		640	-0.029055
641	-0.027514		641	-0.030988
642	-0.024293		642	-0.032921
643	-0.023005		643	-0.036142
644	-0.019139		644	-0.038075
645	-0.015274		645	-0.038075
646	-0.012697		646	-0.038719
647	-0.010764		647	-0.035498
648	-0.012053		648	-0.030344
649	-0.011408		649	-0.027767
650	-0.015918		650	-0.021324
651	-0.017851		651	-0.018747
652	-0.022361		652	-0.016815
653	-0.024293		653	-0.014238
654	-0.025582		654	-0.015526
655	-0.026226		655	-0.016815
656	-0.026226		656	-0.019392
657	-0.024293		657	-0.021324
658	-0.021072		658	-0.023901
659	-0.020428		659	-0.025834
660	-0.018495		660	-0.024546
661	-0.017851		661	-0.023257
662	-0.018495		662	-0.02068
663	-0.017851		663	-0.018747
664	-0.019139		664	-0.017459
665	-0.018495		665	-0.014882
666	-0.017207		666	-0.012949
667	-0.016562		667	-0.013593
668	-0.015274		668	-0.011016
669	-0.013985		669	-0.012949
670	-0.012697		670	-0.011661
671	-0.01463		671	-0.012949
672	-0.01463		672	-0.012305
673	-0.015918		673	-0.012305
674	-0.016562		674	-0.014238
675	-0.018495		675	-0.014238
676	-0.018495		676	-0.016815
677	-0.017851		677	-0.018103
678	-0.017207		678	-0.02068
679	-0.017207		679	-0.021969
680	-0.015274		680	-0.024546
681	-0.013341		681	-0.024546
682	-0.01463		682	-0.025834
683	-0.012697		683	-0.024546
684	-0.012697		684	-0.026478
685	-0.010764		685	-0.026478
686	-0.012053		686	-0.023901
687	-0.012697		687	-0.022613
688	-0.01463		688	-0.020036
689	-0.01463		689	-0.015526
690	-0.015918		690	-0.011661
691	-0.016562		691	-0.007795
692	-0.016562		692	-0.006507
693	-0.017851		693	-0.003286
694	-0.018495		694	-0.005218
695	-0.017207		695	-0.006507
696	-0.015918		696	-0.00844
697	-0.015274		697	-0.012305
698	-0.013341		698	-0.014238
699	-0.01012		699	-0.018103
700	-0.010764		700	-0.021969
701	-0.010764		701	-0.02519
702	-0.011408		702	-0.027767
703	-0.012697		703	-0.031632
704	-0.015274		704	-0.032921
705	-0.016562		705	-0.034209
706	-0.015918		706	-0.034853
707	-0.015274		707	-0.032277
708	-0.013985		708	-0.030344
709	-0.012697		709	-0.027767
710	-0.012053		710	-0.025834
711	-0.013341		711	-0.023901
712	-0.01463		712	-0.022613
713	-0.016562		713	-0.021969
714	-0.017851		714	-0.020036
715	-0.019139		715	-0.022613
716	-0.018495		716	-0.021969
717	-0.019784		717	-0.022613
718	-0.016562		718	-0.021969
719	-0.013985		719	-0.022613
720	-0.010764		720	-0.020036
721	-0.010764		721	-0.020036
722	-0.010764		722	-0.020036
723	-0.010764		723	-0.02068
724	-0.010764		724	-0.021324
725	-0.013341		725	-0.022613
726	-0.012697		726	-0.023901
727	-0.013341		727	-0.023901
728	-0.01463		728	-0.025834
729	-0.013341		729	-0.027123
730	-0.01463		730	-0.027767
731	-0.015918		731	-0.026478
732	-0.015918		732	-0.024546
733	-0.015918		733	-0.021969
734	-0.013985		734	-0.019392
735	-0.013341		735	-0.015526
736	-0.015274		736	-0.013593
737	-0.016562		737	-0.010372
738	-0.016562		738	-0.010372
739	-0.015918		739	-0.010372
740	-0.019139		740	-0.012305
741	-0.019784		741	-0.014238
742	-0.019139		742	-0.01617
743	-0.019139		743	-0.019392
744	-0.019139		744	-0.02068
745	-0.018495		745	-0.023257
746	-0.019139		746	-0.023901
747	-0.020428		747	-0.023901
748	-0.020428		748	-0.022613
749	-0.021072		749	-0.019392
750	-0.021716		750	-0.017459
751	-0.022361		751	-0.015526
752	-0.021716		752	-0.013593
753	-0.020428		753	-0.010372
754	-0.018495		754	-0.009084
755	-0.017207		755	-0.011016
756	-0.015274		756	-0.011661
757	-0.01463		757	-0.01617
758	-0.013985		758	-0.018103
759	-0.016562		759	-0.02068
760	-0.017851		760	-0.023257
761	-0.020428		761	-0.02519
762	-0.021072		762	-0.025834
763	-0.019784		763	-0.025834
764	-0.018495		764	-0.023901
765	-0.016562		765	-0.022613
766	-0.015274		766	-0.020036
767	-0.013341		767	-0.018747
768	-0.013341		768	-0.016815
769	-0.013985		769	-0.017459
770	-0.016562		770	-0.014238
771	-0.016562		771	-0.014238
772	-0.019139		772	-0.013593
773	-0.019784		773	-0.012949
774	-0.020428		774	-0.012949
775	-0.020428		775	-0.013593
776	-0.019784		776	-0.013593
777	-0.021072		777	-0.014238
778	-0.022361		778	-0.014238
779	-0.022361		779	-0.014882
780	-0.023005		780	-0.015526
781	-0.023649		781	-0.015526
782	-0.021716		782	-0.015526
783	-0.019784		783	-0.014882
784	-0.019139		784	-0.014882
785	-0.019139		785	-0.014882
786	-0.019784		786	-0.01617
787	-0.019784		787	-0.01617
788	-0.021716		788	-0.018747
789	-0.021072		789	-0.018103
790	-0.021716		790	-0.017459
791	-0.022361		791	-0.017459
792	-0.019784		792	-0.015526
793	-0.020428
794	-0.019139
795	-0.019784
796	-0.017851
797	-0.018495
798	-0.018495
799	-0.017207
800	-0.017207
801	-0.016562
802	-0.01463
803	-0.013341
804	-0.013341
805	-0.01463
806	-0.015274
807	-0.017851
808	-0.019139
809	-0.019784

## Sheet: Figure 4
Figure 4c
mRNA			34 CUG mRNA
time (μs)	current (nA)		time (μs)	current (nA)
0	-0.004003		0	0.008004
1	-0.002071		1	0.008004
2	-0.00014		2	0.008004
3	0.001792		3	0.008004
4	0.006299		4	0.00736
5	0.009518		5	0.006071
6	0.013381		6	0.006071
7	0.014025		7	0.006716
8	0.014669		8	0.005427
9	0.015313		9	0.005427
10	0.013381		10	0.006716
11	0.010162		11	0.008004
12	0.004367		12	0.006716
13	0.001148		13	0.00736
14	-0.002071		14	0.00736
15	-0.004003		15	0.006071
16	-0.004003		16	0.006716
17	-0.002071		17	0.004139
18	0.001148		18	0.003494
19	0.004367		19	0.003494
20	0.006299		20	0.000273
21	0.006299		21	0.000273
22	0.006299		22	-0.000371
23	0.006299		23	0.001562
24	0.005011		24	0.003494
25	0.003723		25	0.005427
26	0.00308		26	0.008004
27	0.003723		27	0.011225
28	0.003723		28	0.013158
29	0.003723		29	0.018312
30	0.005655		30	0.021533
31	0.005655		31	0.022177
32	0.006299		32	0.022822
33	0.005011		33	0.022822
34	0.004367		34	0.022177
35	0.004367		35	0.020889
36	0.005655		36	0.018956
37	0.006299		37	0.018312
38	0.006943		38	0.015091
39	0.005655		39	0.012514
40	0.007587		40	0.009292
41	0.00823		41	0.008648
42	0.006299		42	0.006715
43	0.004367		43	0.005427
44	0.002436		44	0.004138
45	-0.000783		45	0.002206
46	-0.003359		46	-0.000371
47	-0.002715		47	-0.002304
48	-0.002071		48	-0.00166
49	0.001148		49	0.000917
50	0.00308		50	0.004783
51	0.006943		51	0.006715
52	0.008874		52	0.009937
53	0.008874		53	0.011869
54	0.009518		54	0.014446
55	0.007587		55	0.017668
56	0.005655		56	0.018312
57	0.001792		57	0.017668
58	-0.002071		58	0.016379
59	-0.00529		59	0.012514
60	-0.007866		60	0.009937
61	-0.00851		61	0.004783
62	-0.009797		62	0.00285
63	-0.00851		63	0.001561
64	-0.00529		64	-0.00166
65	-0.003359		65	-0.004237
66	-0.00014		66	-0.004881
67	0.001792		67	-0.003592
68	0.004367		68	-0.005525
69	0.004367		69	-0.00166
70	0.005011		70	0.002206
71	0.006299		71	0.002206
72	0.006299		72	0.004783
73	0.006943		73	0.005427
74	0.008874		74	0.008004
75	0.009518		75	0.008648
76	0.012737		76	0.009292
77	0.012737		77	0.010581
78	0.014669		78	0.008648
79	0.014025		79	0.00736
80	0.01145		80	0.006715
81	0.008874		81	0.004783
82	0.004367		82	0.004783
83	-0.00014		83	0.004783
84	-0.003359		84	0.005427
85	-0.006578		85	0.006071
86	-0.007222		86	0.005427
87	-0.009153		87	0.006715
88	-0.007866		88	0.008004
89	-0.005934		89	0.009292
90	-0.00014		90	0.009292
91	0.000504		91	0.008648
92	0.005655		92	0.009292
93	0.007587		93	0.008648
94	0.010162		94	0.008648
95	0.010162		95	0.00736
96	0.010806		96	0.009292
97	0.010806		97	0.008004
98	0.009518		98	0.009937
99	0.00823		99	0.010581
100	0.005655		100	0.009937
101	0.004367		101	0.011225
102	-0.00014		102	0.012514
103	-0.002071		103	0.011869
104	-0.004646		104	0.012513
105	-0.005934		105	0.013802
106	-0.006578		106	0.009292
107	-0.007222		107	0.009292
108	-0.006578		108	0.00736
109	-0.00529		109	0.006071
110	-0.004646		110	0.004783
111	-0.002071		111	0.004783
112	-0.000783		112	0.004138
113	-0.00014		113	0.004138
114	0.001148		114	0.005427
115	0.002436		115	0.006715
116	0.003724		116	0.008648
117	0.003724		117	0.008648
118	0.00308		118	0.010581
119	0.00308		119	0.009292
120	0.001792		120	0.008648
121	0.001792		121	0.008648
122	0.001792		122	0.008648
123	0.00308		123	0.004783
124	0.003724		124	0.00285
125	0.004367		125	0.001561
126	0.003724		126	-0.00166
127	0.002436		127	-0.002948
128	0.001148		128	-0.002304
129	-0.000783		129	-0.002948
130	-0.002071		130	-0.003593
131	-0.004003		131	-0.003593
132	-0.004646		132	-0.003593
133	-0.005934		133	-0.002948
134	-0.00529		134	-0.002304
135	-0.004646		135	-0.00166
136	-0.004003		136	-0.00166
137	-0.003359		137	0.002206
138	-0.001427		138	0.003494
139	-0.000139		139	0.004783
140	0.001792		140	0.005427
141	0.002436		141	0.008004
142	0.00308		142	0.008648
143	0.002436		143	0.006715
144	0.002436		144	0.006715
145	0.000504		145	0.004138
146	0.002436		146	0.004783
147	0.002436		147	0.00285
148	0.00308		148	0.003494
149	0.005011		149	0.002206
150	0.008874		150	0.003494
151	0.01145		151	0.002206
152	0.013381		152	0.000917
153	0.015957		153	0.003494
154	0.015313		154	0.002206
155	0.015957		155	0.00285
156	0.014025		156	0.001561
157	0.012737		157	0.001561
158	0.008874		158	0.001561
159	0.008874		159	0.000917
160	0.007587		160	0.00285
161	0.005011		161	0.003494
162	0.004367		162	0.005427
163	0.005655		163	0.005427
164	0.005655		164	0.008004
165	0.005011		165	0.006071
166	0.005655		166	0.008004
167	0.008231		167	0.008004
168	0.008874		168	0.008648
169	0.009518		169	0.009936
170	0.010806		170	0.009292
171	0.01145		171	0.009936
172	0.01145		172	0.009292
173	0.009518		173	0.009292
174	0.008231		174	0.006715
175	0.005655		175	0.006071
176	0.004367		176	0.004782
177	0.00308		177	0.002205
178	0.004367		178	-0.000372
179	0.003724		179	-0.000372
180	0.004367		180	-0.000372
181	0.006299		181	0.001561
182	0.006299		182	0.002205
183	0.006943		183	0.003494
184	0.006299		184	0.004138
185	0.006943		185	0.007359
186	0.006299		186	0.006071
187	0.004367		187	0.008004
188	0.00308		188	0.008004
189	0.002436		189	0.009292
190	-0.000783		190	0.009936
191	0.001148		191	0.008648
192	-0.000783		192	0.009936
193	-0.000139		193	0.010581
194	0.000504		194	0.010581
195	0.001792		195	0.011225
196	0.005011		196	0.010581
197	0.008231		197	0.008004
198	0.009518		198	0.006071
199	0.013381		199	0.004138
200	0.015313		200	0.003494
201	0.017888		201	0.000273
202	0.019176		202	-0.002304
203	0.017888		203	-0.003593
204	0.016601		204	-0.00617
205	0.014669		205	-0.009391
206	0.013381		206	-0.009391
207	0.010162		207	-0.008747
208	0.009518		208	-0.008102
209	0.006299		209	-0.010035
210	0.008231		210	-0.008102
211	0.006943		211	-0.011324
212	0.010162		212	-0.011968
213	0.009518		213	-0.010035
214	0.012737		214	-0.009391
215	0.013381		215	-0.010035
216	0.012737		216	-0.008102
217	0.012094		217	-0.004881
218	0.009518		218	-0.004237
219	0.006299		219	-0.003593
220	0.004367		220	-0.000372
221	0.001792		221	0.002205
222	-0.000139		222	0.002205
223	-0.001427		223	0.003494
224	-0.000783		224	0.004138
225	0.001792		225	0.005427
226	0.004368		226	0.008004
227	0.006943		227	0.009292
228	0.012094		228	0.01058
229	0.014025		229	0.011225
230	0.015957		230	0.011225
231	0.014025		231	0.009936
232	0.012737		232	0.008004
233	0.007587		233	0.009936
234	0.003724		234	0.009936
235	-0.001427		235	0.008004
236	-0.00529		236	0.006071
237	-0.004646		237	0.005427
238	-0.004646		238	0.004782
239	-0.002715		239	0.00285
240	0.001792		240	0.00285
241	0.005655		241	0.00285
242	0.01145		242	0.000273
243	0.015957		243	0.000273
244	0.017888		244	0.000273
245	0.018532		245	-0.002304
246	0.015957		246	-0.001016
247	0.012737		247	-0.000372
248	0.008231		248	-0.001016
249	0.001792		249	0.000273
250	-0.002071		250	-0.001016
251	-0.005934		251	0.004138
252	-0.009153		252	0.00285
253	-0.008509		253	0.006071
254	-0.009153		254	0.007359
255	-0.00529		255	0.009292
256	-0.003359		256	0.009936
257	-0.000783		257	0.009936
258	0.003724		258	0.009936
259	0.006299		259	0.008648
260	0.009518		260	0.01058
261	0.012094		261	0.009292
262	0.01145		262	0.009292
263	0.013381		263	0.011225
264	0.014025		264	0.009292
265	0.012738		265	0.011869
266	0.012094		266	0.012513
267	0.008874		267	0.012513
268	0.008874		268	0.013802
269	0.007587		269	0.013802
270	0.006943		270	0.012513
271	0.008231		271	0.011869
272	0.009518		272	0.009936
273	0.012094		273	0.008003
274	0.012738		274	0.004138
275	0.012094		275	0.002205
276	0.008231		276	0.000273
277	0.006299		277	-0.002949
278	0.002436		278	-0.002304
279	-0.000783		279	-0.002949
280	-0.004002		280	-0.003593
281	-0.00529		281	-0.002949
282	-0.005934		282	-0.001016
283	-0.005934		283	0.001561
284	-0.00529		284	0.003494
285	-0.000783		285	0.008003
286	-0.000139		286	0.009936
287	0.00308		287	0.013157
288	0.005011		288	0.013157
289	0.005655		289	0.013157
290	0.006299		290	0.013157
291	0.00308		291	0.014446
292	0.000505		292	0.011869
293	-0.002715		293	0.009936
294	-0.00529		294	0.008648
295	-0.007865		295	0.007359
296	-0.009153		296	0.004782
297	-0.007222		297	0.004138
298	-0.005934		298	0.002849
299	-0.002071		299	0.003494
300	0.003724		300	0.000917
301	0.006299		301	0.002849
302	0.008874		302	0.004138
303	0.01145		303	0.003494
304	0.01145		304	0.008003
305	0.009518		305	0.009936
306	0.007587		306	0.011225
307	0.006299		307	0.01058
308	0.002436		308	0.011225
309	-0.000783		309	0.011225
310	-0.001427		310	0.009292
311	-0.002071		311	0.009292
312	-0.004002		312	0.007359
313	-0.003359		313	0.004782
314	-0.004002		314	0.003494
315	-0.000783		315	0.003494
316	-0.000783		316	-0.000372
317	0.001792		317	-0.001016
318	0.002436		318	-0.001016
319	0.005011		319	0.000917
320	0.006299		320	-0.001016
321	0.008875		321	-0.00166
322	0.01145		322	-0.000372
323	0.010806		323	-0.001016
324	0.010806		324	-0.001016
325	0.010162		325	-0.000372
326	0.006943		326	-0.000372
327	0.008231		327	-0.000372
328	0.007587		328	0.000917
329	0.005655		329	0.000272
330	0.007587		330	0.000917
331	0.008875		331	0.000917
332	0.01145		332	0.002205
333	0.014025		333	0.002205
334	0.017244		334	0.001561
335	0.021108		335	-0.000372
336	0.023039		336	0.000272
337	0.020464		337	0.000917
338	0.020464		338	0.002849
339	0.019176		339	0.006071
340	0.014025		340	0.008003
341	0.012738		341	0.01058
342	0.009518		342	0.013157
343	0.008231		343	0.015734
344	0.007587		344	0.0196
345	0.005011		345	0.0196
346	0.005655		346	0.018955
347	0.005011		347	0.017023
348	0.003724		348	0.015734
349	0.003724		349	0.01058
350	0.004368		350	0.008647
351	0.005655		351	0.007359
352	0.005655		352	0.004138
353	0.006299		353	-0.000372
354	0.005011		354	-0.000372
355	0.005011		355	-0.003593
356	0.003724		356	-0.004882
357	0.001792		357	-0.004882
358	-0.000139		358	-0.004237
359	-0.000139		359	-0.004237
360	-0.000783		360	-0.002949
361	-0.002715		361	-0.00166
362	-0.002715		362	-0.001016
363	-0.004002		363	-0.000372
364	-0.003358		364	0.002849
365	-0.002715		365	0.004782
366	-0.002071		366	0.005426
367	0.001148		367	0.008647
368	0.001792		368	0.008647
369	0.002436		369	0.008647
370	0.00308		370	0.008003
371	0.002436		371	0.008647
372	0.001148		372	0.009292
373	-0.001427		373	0.008003
374	-0.003358		374	0.00607
375	-0.004002		375	0.003493
376	-0.00529		376	0.000917
377	-0.00529		377	-0.002949
378	-0.00529		378	-0.005526
379	-0.004646		379	-0.00617
380	-0.003358		380	-0.008103
381	-0.001427		381	-0.009391
382	-0.000783		382	-0.007459
383	0.000505		383	-0.003593
384	0.001148		384	0.000272
385	0.000505		385	0.006715
386	-0.000783		386	0.008647
387	-0.002715		387	0.011869
388	-0.001427		388	0.012513
389	-0.001427		389	0.015734
390	0.00308		390	0.013801
391	0.004368		391	0.012513
392	0.005655		392	0.011869
393	0.007587		393	0.007359
394	0.008231		394	0.004782
395	0.008231		395	0.002205
396	0.005655		396	0.000916
397	0.005655		397	0.000916
398	0.005655		398	0.000272
399	0.004368		399	0.000916
400	0.00308		400	0.002849
401	0.001148		401	0.002849
402	-0.000139		402	0.004138
403	-0.002071		403	0.004782
404	-0.004002		404	0.006715
405	-0.006578		405	0.006715
406	-0.009153		406	0.008003
407	-0.009797		407	0.007359
408	-0.010441		408	0.00607
409	-0.010441		409	0.004782
410	-0.008509		410	0.00607
411	-0.007865		411	0.004782
412	-0.007221		412	0.004138
413	-0.007221		413	0.004138
414	-0.007221		414	0.004782
415	-0.007221		415	0.00607
416	-0.007221		416	0.005426
417	-0.008509		417	0.008003
418	-0.008509		418	0.008647
419	-0.007221		419	0.009292
420	-0.00529		420	0.009936
421	-0.00529		421	0.009936
422	-0.003358		422	0.008647
423	0.000505		423	0.006715
424	0.002436		424	0.00607
425	0.003724		425	0.004782
426	0.004368		426	0.004138
427	0.005012		427	0.002205
428	0.003724		428	0.002849
429	0.001148		429	0.003493
430	-0.000783		430	0.006715
431	-0.004002		431	0.007359
432	-0.007865		432	0.008003
433	-0.009797		433	0.011224
434	-0.011085		434	0.01058
435	-0.011085		435	0.013801
436	-0.010441		436	0.01509
437	-0.005934		437	0.01509
438	-0.002715		438	0.014445
439	-0.000139		439	0.014445
440	0.003724		440	0.014445
441	0.005012		441	0.013157
442	0.005012		442	0.011224
443	0.004368		443	0.01058
444	0.00308		444	0.01058
445	-0.000783		445	0.009292
446	-0.003358		446	0.01058
447	-0.003358		447	0.008003
448	-0.004002		448	0.005426
449	-0.002715		449	0.00607
450	-0.000783		450	0.004138
451	-0.000783		451	0.001561
452	-0.000139		452	0.000272
453	0.001149		453	-0.001661
454	0.000505		454	-0.003593
455	-0.000139		455	-0.004238
456	-0.003358		456	-0.002949
457	-0.00529		457	-0.002949
458	-0.007865		458	-0.003593
459	-0.011085		459	-0.002305
460	-0.013016		460	-0.000372
461	-0.014948		461	0.000916
462	-0.01366		462	0.002849
463	-0.011728		463	0.002849
464	-0.010441		464	0.004782
465	-0.007221		465	0.004138
466	-0.004002		466	0.005426
467	-0.002715		467	0.004138
468	0.000505		468	0.004138
469	-0.000139		469	0.004782
470	0.000505		470	0.004138
471	0.000505		471	0.00607
472	0.000505		472	0.004782
473	-0.000139		473	0.006714
474	0.001792		474	0.00607
475	0.002436		475	0.00607
476	0.003724		476	0.005426
477	0.005012		477	0.005426
478	0.006943		478	0.004137
479	0.008231		479	0.002205
480	0.007587		480	0.000916
481	0.007587		481	0.000916
482	0.004368		482	0.000272
483	-0.000783		483	0.000272
484	-0.006578		484	0.002205
485	-0.013016		485	0.002849
486	-0.021386		486	0.002849
487	-0.031044		487	0.004137
488	-0.038126		488	0.003493
489	-0.045852		489	0.004137
490	-0.054866		490	0.001561
491	-0.06066		491	0.002205
492	-0.066455		492	0.001561
493	-0.069674		493	-0.001661
494	-0.073537		494	-0.003593
495	-0.076113		495	-0.003593
496	-0.076756		496	-0.007459
497	-0.0774		497	-0.015834
498	-0.083839		498	-0.029363
499	-0.087702		499	-0.045469
500	-0.09414		500	-0.071883
501	-0.10251		501	-0.102162
502	-0.114099		502	-0.138884
503	-0.12762		503	-0.181404
504	-0.137922		504	-0.231655
505	-0.147579		505	-0.283838
506	-0.155305		506	-0.343109
507	-0.159812		507	-0.399158
508	-0.159812		508	-0.456495
509	-0.159812		509	-0.509967
510	-0.155305		510	-0.562151
511	-0.154018		511	-0.60918
512	-0.152086		512	-0.647835
513	-0.151442		513	-0.68198
514	-0.153374		514	-0.703239
515	-0.154661		515	-0.716769
516	-0.157881		516	-0.718701
517	-0.158524		517	-0.711615
518	-0.159168		518	-0.692287
519	-0.159812		519	-0.665229
520	-0.159812		520	-0.63044
521	-0.159812		521	-0.590497
522	-0.1611		522	-0.547333
523	-0.161744		523	-0.504813
524	-0.163675		524	-0.462293
525	-0.165607		525	-0.422995
526	-0.165607		526	-0.389494
527	-0.166251		527	-0.359215
528	-0.168182		528	-0.332801
529	-0.168182		529	-0.311541
530	-0.172045		530	-0.295435
531	-0.175264		531	-0.285127
532	-0.17784		532	-0.277396
533	-0.181703		533	-0.273531
534	-0.184922		534	-0.273531
535	-0.185566		535	-0.27804
536	-0.184922		536	-0.281906
537	-0.181703		537	-0.287704
538	-0.180415		538	-0.298012
539	-0.177196		539	-0.305743
540	-0.176552		540	-0.314118
541	-0.175264		541	-0.318628
542	-0.174621		542	-0.322493
543	-0.175264		543	-0.322493
544	-0.178484		544	-0.321205
545	-0.179771		545	-0.317339
546	-0.185566		546	-0.30832
547	-0.19136		547	-0.2993
548	-0.197799		548	-0.287704
549	-0.204881		549	-0.27804
550	-0.212607		550	-0.268377
551	-0.218402		551	-0.258069
552	-0.224196		552	-0.252915
553	-0.229347		553	-0.247117
554	-0.23321		554	-0.243896
555	-0.235142		555	-0.241963
556	-0.235142		556	-0.247117
557	-0.231279		557	-0.253559
558	-0.227416		558	-0.26129
559	-0.220333		559	-0.270954
560	-0.213895		560	-0.279973
561	-0.207456		561	-0.287704
562	-0.203593		562	-0.296079
563	-0.200374		563	-0.301233
564	-0.200374		564	-0.305099
565	-0.197799		565	-0.305743
566	-0.19973		566	-0.302522
567	-0.198443		567	-0.299945
568	-0.197799		568	-0.294146
569	-0.195867		569	-0.28706
570	-0.193936		570	-0.281262
571	-0.190073		571	-0.274819
572	-0.186853		572	-0.269665
573	-0.183634		573	-0.265156
574	-0.180415		574	-0.26129
575	-0.180415		575	-0.25678
576	-0.182347		576	-0.252915
577	-0.183634		577	-0.247761
578	-0.186853		578	-0.246473
579	-0.190717		579	-0.245184
580	-0.19458		580	-0.241319
581	-0.199086		581	-0.238097
582	-0.205525		582	-0.235521
583	-0.210032		583	-0.233588
584	-0.213251		584	-0.229722
585	-0.21647		585	-0.226501
586	-0.217758		586	-0.221347
587	-0.214539		587	-0.213616
588	-0.212607		588	-0.205885
589	-0.206813		589	-0.19751
590	-0.200374		590	-0.189135
591	-0.193936		591	-0.18076
592	-0.18621		592	-0.172385
593	-0.180415		593	-0.16401
594	-0.172045		594	-0.153058
595	-0.166251		595	-0.145327
596	-0.159812		596	-0.135663
597	-0.15273		597	-0.126
598	-0.148223		598	-0.116336
599	-0.139209		599	-0.107961
600	-0.134058		600	-0.098941
601	-0.125688		601	-0.089922
602	-0.116675		602	-0.08348
603	-0.109592		603	-0.077037
604	-0.101866		604	-0.07446
605	-0.096072		605	-0.071883
606	-0.092209		606	-0.071883
607	-0.089633		607	-0.070595
608	-0.091565		608	-0.069951
609	-0.091565		609	-0.072528
610	-0.093496		610	-0.068662
611	-0.09414		611	-0.069306
612	-0.09414		612	-0.068662
613	-0.09414		613	-0.065441
614	-0.092209		614	-0.062864
615	-0.088989		615	-0.058998
616	-0.085126		616	-0.060287
617	-0.081907		617	-0.056422
618	-0.076756		618	-0.057066
619	-0.073537		619	-0.057066
620	-0.071606		620	-0.058354
621	-0.06903		621	-0.055133
622	-0.067099		622	-0.056422
623	-0.066455		623	-0.055777
624	-0.065811		624	-0.052556
625	-0.065811		625	-0.050623
626	-0.065811		626	-0.044825
627	-0.065167		627	-0.04096
628	-0.065167		628	-0.037094
629	-0.066455		629	-0.033873
630	-0.064523		630	-0.031296
631	-0.063879		631	-0.033229
632	-0.061304		632	-0.031296
633	-0.058729		633	-0.03194
634	-0.056797		634	-0.033229
635	-0.054222		635	-0.033873
636	-0.051646		636	-0.03645
637	-0.050359		637	-0.037739
638	-0.050359		638	-0.037739
639	-0.051003		639	-0.035806
640	-0.05229		640	-0.035162
641	-0.053578		641	-0.032585
642	-0.056797		642	-0.030652
643	-0.056797		643	-0.026786
644	-0.054222		644	-0.025498
645	-0.053578		645	-0.022921
646	-0.050359		646	-0.020988
647	-0.04714		647	-0.018411
648	-0.043276		648	-0.017767
649	-0.040057		649	-0.019056
650	-0.039413		650	-0.020344
651	-0.039413		651	-0.021633
652	-0.038126		652	-0.021633
653	-0.040057		653	-0.021633
654	-0.042633		654	-0.022921
655	-0.045208		655	-0.022921
656	-0.04714		656	-0.02421
657	-0.051646		657	-0.023565
658	-0.052934		658	-0.024854
659	-0.053578		659	-0.022921
660	-0.051003		660	-0.020344
661	-0.047783		661	-0.018411
662	-0.046496		662	-0.019056
663	-0.042633		663	-0.0197
664	-0.03877		664	-0.0197
665	-0.037482		665	-0.022277
666	-0.037482		666	-0.022277
667	-0.03877		667	-0.022277
668	-0.03877		668	-0.022277
669	-0.039413		669	-0.02421
670	-0.041989		670	-0.023565
671	-0.043276		671	-0.022921
672	-0.045852		672	-0.022921
673	-0.046496		673	-0.022277
674	-0.046496		674	-0.022921
675	-0.04714		675	-0.023565
676	-0.046496		676	-0.022277
677	-0.045852		677	-0.023565
678	-0.042633		678	-0.022921
679	-0.040701		679	-0.022921
680	-0.036194		680	-0.020988
681	-0.033619		681	-0.019056
682	-0.0304		682	-0.017767
683	-0.029112		683	-0.014546
684	-0.029112		684	-0.011969
685	-0.029756		685	-0.010036
686	-0.034263		686	-0.007459
687	-0.039413		687	-0.004238
688	-0.042633		688	-0.001661
689	-0.045852		689	-0.002305
690	-0.047139		690	-0.002305
691	-0.048427		691	-0.003594
692	-0.047139		692	-0.00295
693	-0.044564		693	-0.004882
694	-0.040701		694	-0.006171
695	-0.037482		695	-0.006815
696	-0.032975		696	-0.006815
697	-0.031043		697	-0.007459
698	-0.028468		698	-0.008748
699	-0.02718		699	-0.008104
700	-0.02718		700	-0.008104
701	-0.029756		701	-0.007459
702	-0.031687		702	-0.006171
703	-0.034906		703	-0.004238
704	-0.03555		704	-0.00295
705	-0.038126		705	-0.001017
706	-0.039413		706	-0.000373
707	-0.03877		707	-0.001017
708	-0.03877		708	-0.000373
709	-0.036194		709	-0.001017
710	-0.034263		710	-0.00295
711	-0.032975		711	-0.003594
712	-0.032975		712	-0.004238
713	-0.033619		713	-0.005527
714	-0.033619		714	-0.006815
715	-0.034263		715	-0.008104
716	-0.037482		716	-0.009392
717	-0.037482		717	-0.010681
718	-0.036194		718	-0.009392
719	-0.033619		719	-0.009392
720	-0.0304		720	-0.010681
721	-0.023961		721	-0.011325
722	-0.018167		722	-0.011325
723	-0.013016		723	-0.013258
724	-0.01044		724	-0.011969
725	-0.006577		725	-0.010036
726	-0.005933		726	-0.010036
727	-0.00529		727	-0.008104
728	-0.005933		728	-0.006171
729	-0.008509		729	-0.004238
730	-0.007865		730	-0.001661
731	-0.011084		731	-0.001661
732	-0.013016		732	-0.000373
733	-0.015591		733	0.000916
734	-0.01881		734	-0.001017
735	-0.019454		735	-0.002306
736	-0.021386		736	-0.004238
737	-0.021386		737	-0.006171
738	-0.020742		738	-0.006815
739	-0.017523		739	-0.007459
740	-0.014947		740	-0.008748
741	-0.013016		741	-0.007459
742	-0.009797		742	-0.006815
743	-0.007865		743	-0.005527
744	-0.007221		744	-0.001017
745	-0.006577		745	0.000916
746	-0.004646		746	0.003493
747	-0.006577		747	0.002848
748	-0.007865		748	0.004781
749	-0.009797		749	0.002848
750	-0.014303		750	-0.001017
751	-0.019454		751	-0.003594
752	-0.02203		752	-0.006815
753	-0.025893		753	-0.011325
754	-0.02718		754	-0.013258
755	-0.025893		755	-0.01519
756	-0.023317		756	-0.016479
757	-0.021386		757	-0.015835
758	-0.01881		758	-0.013258
759	-0.016235		759	-0.010681
760	-0.01366		760	-0.010681
761	-0.013016		761	-0.008748
762	-0.011084		762	-0.00746
763	-0.011728		763	-0.008104
764	-0.01044		764	-0.006815
765	-0.011728		765	-0.005527
766	-0.012372		766	-0.005527
767	-0.013016		767	-0.006171
768	-0.01366		768	-0.006171
769	-0.014947		769	-0.005527
770	-0.018166		770	-0.004238
771	-0.017523		771	-0.001017
772	-0.016879		772	0.000271
773	-0.019454		773	0.002204
774	-0.01881		774	0.00156
775	-0.019454		775	0.000271
776	-0.020098		776	0.00156
777	-0.02203		777	-0.001017
778	-0.024605		778	-0.001661
779	-0.026536		779	-0.004883
780	-0.02718		780	-0.006815
781	-0.028468		781	-0.008104
782	-0.027824		782	-0.010037
783	-0.025249		783	-0.008748
784	-0.023317		784	-0.008748
785	-0.020742		785	-0.005527
786	-0.018166		786	-0.003594
787	-0.014947		787	-0.003594
788	-0.013016		788	-0.00295
789	-0.01044		789	-0.001017
790	-0.009796		790	0.000916
791	-0.011728		791	-0.000373
792	-0.011728		792	-0.000373
793	-0.014303		793	-0.004883
794	-0.011084		794	-0.00295
795	-0.011728		795	-0.004883
796	-0.008509		796	-0.006815
797	-0.007865		797	-0.006815
798	-0.007865		798	-0.004883
799	-0.007221		799	-0.00746
800	-0.007865		800	-0.008104
801	-0.009153		801	-0.008104
802	-0.01044		802	-0.009392
803	-0.01044		803	-0.008104
804	-0.009796		804	-0.008748
805	-0.009153		805	-0.00746
806	-0.009153		806	-0.006815
807	-0.009796		807	-0.006815
808	-0.011084		808	-0.006171
809	-0.011728		809	-0.005527
810	-0.011728		810	-0.003594
811	-0.01366		811	-0.001017
812	-0.014303		812	-0.000373
813	-0.014947		813	0.000271
814	-0.015591		814	0.00156
815	-0.014947		815	0.000916
816	-0.015591		816	-0.001661
817	-0.014947		817	-0.001017
818	-0.014303		818	-0.004238
819	-0.014303		819	-0.004238
820	-0.016235		820	-0.009392
821	-0.017523		821	-0.011969
822	-0.019454		822	-0.015191
823	-0.019454		823	-0.017768
824	-0.020098		824	-0.018412
825	-0.020742		825	-0.0197
826	-0.01881		826	-0.019056
827	-0.017523		827	-0.019056
828	-0.016235		828	-0.018412
829	-0.015591		829	-0.017123
830	-0.011728		830	-0.015835
831	-0.009153		831	-0.011969
832	-0.006577		832	-0.010681
833	-0.007865		833	-0.00746
834	-0.007221		834	-0.008104
835	-0.009796		835	-0.008748
836	-0.012372		836	-0.00746
837	-0.015591		837	-0.00746
838	-0.016879		838	-0.00746
839	-0.018166		839	-0.008104
840	-0.016235		840	-0.00746
841	-0.015591		841	-0.008104
842	-0.011084		842	-0.008104
843	-0.008509		843	-0.00746
844	-0.005933		844	-0.00746
845	-0.00529		845	-0.006171
846	-0.006577		846	-0.008104
847	-0.009796		847	-0.009392
848	-0.012372		848	-0.011325
849	-0.016879		849	-0.013258
850	-0.01881		850	-0.014546
851	-0.020098		851	-0.015835
852	-0.019454		852	-0.019056
853	-0.01881		853	-0.015835
854	-0.016879		854	-0.015835
855	-0.014947		855	-0.015835
856	-0.011728		856	-0.012614
857	-0.01044		857	-0.010681
858	-0.008509		858	-0.008748
859	-0.007221		859	-0.008748
860	-0.007865		860	-0.008104
861	-0.009153		861	-0.008748
862	-0.007865		862	-0.010681
863	-0.011728		863	-0.011325
864	-0.012372		864	-0.011325
865	-0.015591		865	-0.013902
866	-0.016879		866	-0.014546
867	-0.018166		867	-0.014546
868	-0.016879		868	-0.016479
869	-0.013016		869	-0.015191
870	-0.009796		870	-0.015835
871	-0.005933		871	-0.013902
872	-0.000783		872	-0.014546
873	0.000505		873	-0.013258
874	0.002437		874	-0.012614
875	0.001149		875	-0.013258
876	0.000505		876	-0.010037
877	-0.00207		877	-0.009392
878	-0.004646		878	-0.008748
879	-0.007865		879	-0.006816
880	-0.01044		880	-0.008104
881	-0.013016		881	-0.008748
882	-0.014303		882	-0.008104
883	-0.013016		883	-0.006816
884	-0.013659		884	-0.006171
885	-0.012372		885	-0.006171
886	-0.011084		886	-0.005527
887	-0.011728		887	-0.005527
888	-0.01044		888	-0.004883
889	-0.007865		889	-0.00295
890	-0.006577		890	-0.001017
891	-0.005933		891	0.000915
892	-0.004646		892	0.000915
893	-0.006577		893	0.000271
894	-0.006577		894	0.00156
895	-0.008509		895	0.002848
896	-0.01044		896	0.003492
897	-0.012372		897	0.003492
898	-0.012372		898	0.004781
899	-0.012372		899	0.003492
900	-0.01044		900	0.000915
901	-0.009796		901	-0.001017
902	-0.008509		902	-0.002306
903	-0.007865		903	-0.003594
904	-0.005289		904	-0.00746
905	-0.005289		905	-0.008104
906	-0.002714		906	-0.01197
907	-0.002714		907	-0.014546
908	-0.002714		908	-0.016479
909	-0.003358		909	-0.017123
910	-0.005289		910	-0.017123
911	-0.007221		911	-0.019056
912	-0.007865		912	-0.017768
913	-0.011084		913	-0.019056
914	-0.013016		914	-0.017123
915	-0.013659		915	-0.016479
916	-0.014303		916	-0.013902
917	-0.014303		917	-0.013258
918	-0.011728		918	-0.015191
919	-0.01044		919	-0.013258
920	-0.009153		920	-0.013902
921	-0.007221		921	-0.012614
922	-0.004002		922	-0.011325
923	-0.002714		923	-0.010037
924	-0.001426		924	-0.009393
925	-0.00207		925	-0.008104
926	-0.00207		926	-0.004883
927	-0.004002		927	-0.004883
928	-0.006577		928	-0.002306
929	-0.005933		929	-0.001017
930	-0.006577		930	-0.000373
931	-0.00207		931	-0.001017
932	-0.000139		932	-0.001017
933	0.003724		933	-0.002306
934	0.005012		934	-0.003594
935	0.0063		935	-0.00295
936	0.005656		936	-0.00295
937	0.003081		937	-0.00295
938	0.001149		938	-0.003594
939	-0.000783		939	-0.004239
940	-0.004002		940	-0.002306
941	-0.005289		941	-0.001662
942	-0.008509		942	0.001559
943	-0.009152		943	0.001559
944	-0.012372		944	0.002848
945	-0.011084		945	0.003492
946	-0.011084		946	0.002848
947	-0.011084		947	0.001559
948	-0.007865		948	0.000271
949	-0.004646		949	-0.00295
950	-0.001426		950	-0.006171
951	-0.000139		951	-0.009393
952	0.003724		952	-0.010681
953	0.003081		953	-0.01197
954	0.001793		954	-0.011325
955	-0.000139		955	-0.009393
956	-0.004002		956	-0.008104
957	-0.007865		957	-0.006816
958	-0.014947		958	-0.004239
959	-0.016879		959	-0.002306
960	-0.018166		960	-0.00295
961	-0.020098		961	-0.002306
962	-0.016879		962	-0.002306
963	-0.013659		963	-0.004239
964	-0.01044		964	-0.004883
965	-0.006577		965	-0.004883
966	-0.005289		966	-0.00746
967	-0.004002		967	-0.010681
968	-0.005933		968	-0.010037
969	-0.007865		969	-0.009393
970	-0.011084		970	-0.00746
971	-0.013659		971	-0.00746
972	-0.014303		972	-0.006172
973	-0.016235		973	-0.006816
974	-0.016879		974	-0.005527
975	-0.013659		975	-0.005527
976	-0.013016		976	-0.005527
977	-0.01044		977	-0.010037
978	-0.009152		978	-0.008748
979	-0.007221		979	-0.01197
980	-0.005933		980	-0.01197
981	-0.006577		981	-0.01197
982	-0.006577		982	-0.010037
983	-0.007221		983	-0.008748
984	-0.007221		984	-0.006172
985	-0.008509		985	-0.005527
986	-0.007865		986	-0.003595
987	-0.008509		987	-0.00295
988	-0.007865		988	-0.00295
989	-0.006577		989	-0.002306
990	-0.005933		990	-0.004239
991	-0.004646		991	-0.005527
992	-0.004002		992	-0.005527
993	-0.002714		993	-0.008104
994	-0.001426		994	-0.008104
995	0.000505		995	-0.008749
996	0.001793		996	-0.009393
997	0.003724		997	-0.008104
998	0.005012		998	-0.006172
999	0.004368		999	-0.006172
1000	0.006944		1000	-0.006172
1001	0.0063		1001	-0.006816
1002	0.003724		1002	-0.006816
1003	0.002437		1003	-0.008104
1004	-0.001426		1004	-0.010037
1005	-0.004002		1005	-0.013258
1006	-0.005933		1006	-0.013258
1007	-0.005933		1007	-0.015191
1008	-0.006577		1008	-0.015191
1009	-0.003358		1009	-0.013902
1010	-0.00207		1010	-0.011326
1011	0.000505		1011	-0.008749
1012	0.002437		1012	-0.006816
1013	0.004368		1013	-0.002306
1014	0.005656		1014	-0.001018
1015	0.006944		1015	0.002204
1016	0.005012		1016	0.002204
1017	0.003724		1017	0.002204
1018	0.004368		1018	0.002848
1019	0.001793		1019	0.000271
1020	-0.000782		1020	-0.000373
1021	-0.000139		1021	-0.001018
1022	0.001793		1022	-0.00295
1023	0.002437		1023	-0.004883
1024	0.003081		1024	-0.004883
1025	0.005012		1025	-0.006816
1026	0.006944		1026	-0.006816
1027	0.006944		1027	-0.005527
1028	0.008231		1028	-0.005527
1029	0.006944		1029	-0.005527
1030	0.005656		1030	-0.003595
1031	0.0063		1031	-0.006172
1032	0.001793		1032	-0.006816
1033	-0.001426		1033	-0.00746
1034	-0.005933		1034	-0.004239
1035	-0.01044		1035	-0.006172
1036	-0.014947		1036	-0.006172
1037	-0.018166		1037	-0.00746
1038	-0.020098		1038	-0.006172
1039	-0.01881		1039	-0.006172
1040	-0.015591		1040	-0.003595
1041	-0.011084		1041	-0.002306
1042	-0.004645		1042	-0.001018
1043	-0.000782		1043	-0.000373
1044	0.003724		1044	-0.001662
1045	0.004368		1045	-0.00295
1046	0.003724		1046	-0.000374
1047	0.002437		1047	-0.000374
1048	-0.000139		1048	-0.001662
1049	-0.003358		1049	-0.002306
1050	-0.003358		1050	-0.002306
1051	-0.004645		1051	-0.00295
1052	-0.005289		1052	-0.00295
1053	-0.005933		1053	-0.004239
1054	-0.005289		1054	-0.001662
1055	-0.004645		1055	-0.00295
1056	-0.005289		1056	-0.00295
1057	-0.005933		1057	-0.001018
1058	-0.006577		1058	-0.001662
1059	-0.007221		1059	-0.003595
1060	-0.008509		1060	-0.001662
1061	-0.009152		1061	-0.004239
1062	-0.011728		1062	-0.005527
1063	-0.011728		1063	-0.006816
1064	-0.01044		1064	-0.008749
1065	-0.009152		1065	-0.010037
1066	-0.007865		1066	-0.009393
1067	-0.007221		1067	-0.009393
1068	-0.002714		1068	-0.00746
1069	-0.00207		1069	-0.009393
1070	-0.001426		1070	-0.006816
1071	-0.00207		1071	-0.006172
1072	-0.004002		1072	-0.004239
1073	-0.003358		1073	-0.003595
1074	-0.005289		1074	-0.001662
1075	-0.005289		1075	-0.001018
1076	-0.005933		1076	0.000271
1077	-0.005933		1077	0.001559
1078	-0.004645		1078	0.001559
1079	-0.004002		1079	0.000915
1080	-0.004645		1080	0.003492
1081	-0.006577		1081	0.002203
1082	-0.008509		1082	0.001559
1083	-0.008509		1083	0.002203
1084	-0.011084		1084	0.001559
1085	-0.009796		1085	0.000271
1086	-0.007865		1086	0.001559
1087	-0.007865		1087	0.003492
1088	-0.005933		1088	0.00478
1089	-0.004645		1089	0.004136
1090	-0.004002		1090	0.002848
1091	-0.004002		1091	0.002203
1092	-0.002714		1092	0.003492
1093	-0.003358		1093	0.002203
1094	-0.00207		1094	0.001559
1095	-0.001426		1095	0.000915
1096	-0.000782		1096	0.000271
1097	-0.000139		1097	-0.000374
1098	0.000505		1098	-0.000374
1099	0.001149		1099	0.001559
1100	0.001793		1100	0.002203
1101	0.002437		1101	0.003492
1102	0.004368		1102	0.003492
1103	0.006944		1103	0.005425
1104	0.008231		1104	0.002203
1105	0.008875		1105	0.002848
1106	0.009519		1106	0.000915
1107	0.009519		1107	0.000271
1108	0.008875		1108	-0.002306
1109	0.007588		1109	-0.004239
1110	0.006944		1110	-0.00746
1111	0.0063		1111	-0.009393
1112	0.005012		1112	-0.008749
1113	0.005012

## Sheet: Figure S1
Figure S1 (a)					Figure S1 (b)

## Sheet: Figure S2
Figure S2
								11

## Sheet: Figure S3
Figure S3
								0.15006

## Sheet: Figure S4
Figure S4

## Sheet: Figure S10
Figure S10 (a)			Figure S10 (b)			Figure S10 (c)			Figure S10 (d)
12 CUG			24 CUG			30 CUG			51 CUG
bp	intensity (a.u.)		bp	intensity (a.u.)		bp	intensity (a.u.)		bp	intensity (a.u.)
139.97	-9		139.974	23		139.973	-53		140	91
140.008	-10		140.017	17		140.018	-58		140.052	84
140.045	-9		140.06	7		140.063	-67		140.103	73
140.083	-12		140.103	7		140.107	-76		140.155	72
140.121	-7		140.146	1		140.152	-92		140.207	80
140.159	-14		140.189	12		140.197	-97		140.258	78
140.197	-6		140.232	18		140.242	-108		140.31	84
140.235	-6		140.275	25		140.286	-105		140.362	88
140.273	-6		140.318	29		140.331	-104		140.413	96
140.31	-9		140.361	40		140.376	-106		140.465	153
140.348	-6		140.404	37		140.421	-111		140.517	216
140.386	-1		140.448	37		140.466	-102		140.568	244
140.424	-11		140.491	29		140.51	-103		140.62	291
140.462	-12		140.534	18		140.555	-103		140.672	280
140.5	-14		140.577	11		140.6	-103		140.724	258
140.537	-15		140.62	-5		140.645	-100		140.775	223
140.575	-15		140.663	-1		140.689	-101		140.827	180
140.613	-14		140.706	0		140.734	-90		140.879	152
140.651	-15		140.749	0		140.779	-88		140.93	132
140.689	-8		140.792	0		140.824	-84		140.982	122
140.727	-12		140.835	-2		140.868	-82		141.034	127
140.765	-14		140.878	-2		140.913	-88		141.085	122
140.802	-15		140.921	-7		140.958	-82		141.137	137
140.84	-13		140.964	0		141.003	-76		141.189	153
140.878	-9		141.007	3		141.047	-82		141.24	196
140.916	-7		141.05	7		141.092	-73		141.292	220
140.954	-25		141.093	16		141.137	-83		141.344	240
140.992	-5		141.136	18		141.182	-86		141.395	277
141.03	-11		141.179	25		141.226	-97		141.447	320
141.067	-17		141.222	22		141.271	-98		141.499	338
141.105	-25		141.265	27		141.316	-100		141.55	383
141.143	-19		141.308	38		141.361	-104		141.602	431
141.181	-12		141.351	49		141.406	-97		141.654	478
141.219	-18		141.394	47		141.45	-97		141.705	532
141.257	-11		141.437	55		141.495	-105		141.757	558
141.294	-5		141.48	54		141.54	-105		141.809	559
141.332	-10		141.523	39		141.585	-93		141.86	563
141.37	-5		141.566	20		141.629	-82		141.912	516
141.408	0		141.609	17		141.674	-72		141.964	479
141.446	-10		141.652	10		141.719	-80		142.016	429
141.484	-8		141.695	16		141.764	-87		142.067	410
141.522	-16		141.738	13		141.808	-91		142.119	377
141.559	-15		141.781	18		141.853	-104		142.171	358
141.597	-10		141.824	28		141.898	-105		142.222	324
141.635	-7		141.867	33		141.943	-106		142.274	281
141.673	-12		141.91	34		141.987	-114		142.326	268
141.711	-12		141.954	44		142.032	-112		142.377	237
141.749	-11		141.997	37		142.077	-109		142.429	202
141.787	-19		142.04	32		142.122	-109		142.481	184
141.824	-17		142.083	19		142.167	-119		142.532	158
141.862	-14		142.126	2		142.211	-114		142.584	159
141.9	-12		142.169	2		142.256	-109		142.636	173
141.938	-11		142.212	2		142.301	-112		142.687	191
141.976	-14		142.255	3		142.346	-105		142.739	237
142.014	-12		142.298	-6		142.39	-104		142.791	284
142.051	-8		142.341	-8		142.435	-100		142.842	305
142.089	-13		142.384	-4		142.48	-99		142.894	298
142.127	-18		142.427	-5		142.525	-94		142.946	261
142.165	-6		142.47	-4		142.569	-89		142.997	199
142.203	-20		142.513	-4		142.614	-89		143.049	153
142.241	-16		142.556	5		142.659	-84		143.101	118
142.279	-13		142.599	10		142.704	-91		143.152	84
142.316	-11		142.642	16		142.748	-86		143.204	80
142.354	-15		142.685	19		142.793	-79		143.256	85
142.392	-13		142.728	16		142.838	-91		143.307	119
142.43	-12		142.771	20		142.883	-84		143.359	167
142.468	-12		142.814	28		142.927	-93		143.411	189
142.506	-15		142.857	24		142.972	-91		143.463	221
142.544	-6		142.9	36		143.017	-96		143.514	218
142.581	-5		142.943	48		143.062	-96		143.566	189
142.619	-4		142.986	52		143.107	-97		143.618	157
142.657	-3		143.029	47		143.151	-95		143.669	130
142.695	-8		143.072	30		143.196	-98		143.721	109
142.733	-9		143.115	23		143.241	-95		143.773	105
142.771	-8		143.158	19		143.286	-80		143.824	137
142.808	-4		143.201	4		143.33	-70		143.876	171
142.846	-7		143.244	11		143.375	-75		143.928	200
142.884	-5		143.287	12		143.42	-75		143.979	207
142.922	0		143.33	6		143.465	-88		144.031	207
142.96	-2		143.373	14		143.509	-96		144.083	178
142.998	-3		143.417	26		143.554	-101		144.134	153
143.036	0		143.46	34		143.599	-104		144.186	112
143.073	-5		143.503	38		143.644	-113		144.238	89
143.111	-1		143.546	26		143.688	-108		144.289	71
143.149	-9		143.589	19		143.733	-121		144.341	72
143.187	-2		143.632	11		143.778	-116		144.393	85
143.225	6		143.675	4		143.823	-119		144.444	140
143.263	10		143.718	-2		143.868	-120		144.496	184
143.301	10		143.761	-1		143.912	-113		144.548	257
143.338	10		143.804	-10		143.957	-116		144.599	329
143.376	10		143.847	-8		144.002	-121		144.651	340
143.414	2		143.89	-5		144.047	-109		144.703	343
143.452	14		143.933	0		144.091	-105		144.755	275
143.49	6		143.976	-11		144.136	-108		144.806	225
143.528	25		144.019	-6		144.181	-99		144.858	147
143.565	24		144.062	-11		144.226	-94		144.91	89
143.603	29		144.105	-7		144.27	-95		144.961	60
143.641	27		144.148	4		144.315	-104		145.013	35
143.679	22		144.191	12		144.36	-93		145.065	36
143.717	15		144.234	22		144.405	-95		145.116	35
143.755	1		144.277	21		144.449	-91		145.168	32
143.793	0		144.32	12		144.494	-88		145.22	23
143.83	3		144.363	20		144.539	-88		145.271	33
143.868	-2		144.406	27		144.584	-96		145.323	41
143.906	3		144.449	41		144.628	-99		145.375	50
143.944	-5		144.492	43		144.673	-100		145.426	83
143.982	5		144.535	55		144.718	-111		145.478	110
144.02	-5		144.578	42		144.763	-122		145.53	141
144.058	4		144.621	29		144.808	-111		145.581	162
144.095	0		144.664	13		144.852	-115		145.633	189
144.133	-4		144.707	10		144.897	-109		145.685	183
144.171	-17		144.75	8		144.942	-108		145.736	199
144.209	-15		144.793	13		144.987	-96		145.788	215
144.247	-3		144.836	9		145.031	-93		145.84	240
144.285	0		144.88	18		145.076	-94		145.891	238
144.322	-5		144.923	21		145.121	-85		145.943	200
144.36	-8		144.966	18		145.166	-106		145.995	167
144.398	-1		145.009	21		145.21	-104		146.047	124
144.436	3		145.052	35		145.255	-123		146.098	94
144.474	-4		145.095	27		145.3	-120		146.15	57
144.512	-6		145.138	16		145.345	-124		146.202	29
144.55	0		145.181	8		145.389	-122		146.253	38
144.587	1		145.224	-1		145.434	-122		146.305	49
144.625	5		145.267	-1		145.479	-129		146.357	69
144.663	12		145.31	-4		145.524	-125		146.408	98
144.701	12		145.353	-4		145.568	-125		146.46	142
144.739	8		145.396	-5		145.613	-126		146.512	171
144.777	4		145.439	-7		145.658	-118		146.563	185
144.815	-5		145.482	-1		145.703	-120		146.615	196
144.852	-10		145.525	-5		145.748	-113		146.667	156
144.89	-13		145.568	1		145.792	-111		146.718	112
144.928	-17		145.611	1		145.837	-105		146.77	73
144.966	-15		145.654	0		145.882	-103		146.822	54
145.004	-14		145.697	9		145.927	-103		146.873	28
145.042	-22		145.74	12		145.971	-107		146.925	17
145.079	-21		145.783	23		146.016	-103		146.977	11
145.117	-15		145.826	21		146.061	-99		147.028	21
145.155	-13		145.869	23		146.106	-91		147.08	15
145.193	-6		145.912	24		146.15	-90		147.132	16
145.231	-9		145.955	31		146.195	-101		147.183	17
145.269	-12		145.998	35		146.24	-97		147.235	19
145.307	-6		146.041	51		146.285	-113		147.287	14
145.344	-23		146.084	41		146.329	-114		147.339	30
145.382	-16		146.127	40		146.374	-107		147.39	31
145.42	-14		146.17	30		146.419	-120		147.442	61
145.458	-22		146.213	17		146.464	-108		147.494	88
145.496	-20		146.256	15		146.509	-115		147.545	118
145.534	-9		146.299	8		146.553	-112		147.597	135
145.572	-10		146.343	12		146.598	-103		147.649	125
145.609	-16		146.386	16		146.643	-89		147.7	104
145.647	-8		146.429	16		146.688	-96		147.752	92
145.685	-15		146.472	16		146.732	-98		147.804	75
145.723	-3		146.515	31		146.777	-91		147.855	82
145.761	-10		146.558	31		146.822	-107		147.907	95
145.799	-5		146.601	33		146.867	-108		147.959	121
145.836	-16		146.644	26		146.911	-120		148.01	141
145.874	-13		146.687	19		146.956	-124		148.062	143
145.912	-8		146.73	1		147.001	-121		148.114	118
145.95	-8		146.773	3		147.046	-129		148.165	102
145.988	-11		146.816	5		147.09	-124		148.217	61
146.026	-7		146.859	-5		147.135	-129		148.269	51
146.064	-11		146.902	-3		147.18	-120		148.32	35
146.101	-13		146.945	-4		147.225	-126		148.372	22
146.139	-21		146.988	-1		147.269	-128		148.424	13
146.177	-17		147.031	-1		147.314	-116		148.475	25
146.215	-11		147.074	1		147.359	-114		148.527	45
146.253	-20		147.117	3		147.404	-113		148.579	66
146.291	-20		147.16	0		147.449	-107		148.63	106
146.329	-11		147.203	7		147.493	-114		148.682	148
146.366	-18		147.246	14		147.538	-108		148.734	164
146.404	-12		147.289	13		147.583	-106		148.786	183
146.442	-13		147.332	10		147.628	-105		148.837	185
146.48	-8		147.375	24		147.672	-100		148.889	162
146.518	-11		147.418	22		147.717	-103		148.941	138
146.556	-10		147.461	23		147.762	-101		148.992	111
146.593	-10		147.504	45		147.807	-95		149.044	107
146.631	-11		147.547	41		147.851	-97		149.096	109
146.669	-5		147.59	46		147.896	-102		149.147	112
146.707	-9		147.633	31		147.941	-104		149.199	125
146.745	-11		147.676	31		147.986	-116		149.251	131
146.783	-11		147.719	23		148.03	-106		149.302	137
146.821	-18		147.762	15		148.075	-109		149.354	130
146.858	-19		147.806	18		148.12	-119		149.406	143
146.896	-17		147.849	14		148.165	-111		149.457	146
146.934	-19		147.892	14		148.209	-110		149.509	160
146.972	-19		147.935	12		148.254	-108		149.561	156
147.01	-14		147.978	19		148.299	-95		149.612	178
147.048	-10		148.021	32		148.344	-95		149.664	196
147.086	-9		148.064	27		148.389	-93		149.716	203
147.123	-7		148.107	35		148.433	-91		149.767	199
147.161	7		148.15	29		148.478	-107		149.819	209
147.199	8		148.193	28		148.523	-114		149.871	200
147.237	2		148.236	10		148.568	-120		149.922	199
147.275	0		148.279	6		148.612	-126		149.974	191
147.313	-6		148.322	7		148.657	-125		150.026	191
147.35	-8		148.365	0		148.702	-131		150.078	172
147.388	-12		148.408	2		148.747	-117		150.129	148
147.426	-11		148.451	6		148.791	-119		150.181	117
147.464	-10		148.494	10		148.836	-124		150.233	91
147.502	-7		148.537	0		148.881	-118		150.284	57
147.54	4		148.58	5		148.926	-120		150.336	26
147.578	5		148.623	9		148.97	-123		150.388	15
147.615	12		148.666	6		149.015	-112		150.439	21
147.653	12		148.709	14		149.06	-117		150.491	18
147.691	7		148.752	17		149.105	-113		150.543	40
147.729	11		148.795	20		149.15	-114		150.594	63
147.767	-1		148.838	32		149.194	-107		150.646	89
147.805	-2		148.881	19		149.239	-114		150.698	130
147.843	-9		148.924	22		149.284	-103		150.749	162
147.88	-13		148.967	25		149.329	-110		150.801	158
147.918	-10		149.01	36		149.373	-96		150.853	136
147.956	2		149.053	36		149.418	-97		150.904	100
147.994	-5		149.096	36		149.463	-97		150.956	62
148.032	9		149.139	36		149.508	-103		151.008	35
148.07	0		149.182	32		149.552	-111		151.059	22
148.107	2		149.225	19		149.597	-111		151.111	3
148.145	1		149.269	14		149.642	-115		151.163	2
148.183	-7		149.312	18		149.687	-115		151.214	0
148.221	-8		149.355	10		149.731	-119		151.266	-1
148.259	-8		149.398	8		149.776	-109		151.318	-2
148.297	-2		149.441	16		149.821	-118		151.37	-8
148.335	10		149.484	24		149.866	-116		151.421	7
148.372	4		149.527	24		149.91	-110		151.473	2
148.41	8		149.57	34		149.955	-102		151.525	5
148.448	4		149.613	25		150	-95		151.576	5
148.486	1		149.656	28		150.045	-103		151.628	14
148.524	-8		149.699	23		150.09	-108		151.68	25
148.562	-4		149.742	13		150.134	-121		151.731	28
148.6	-7		149.785	5		150.179	-122		151.783	39
148.637	-3		149.828	0		150.224	-127		151.835	32
148.675	-4		149.871	-2		150.269	-128		151.886	38
148.713	8		149.914	-3		150.313	-120		151.938	43
148.751	18		149.957	-3		150.358	-122		151.99	61
148.789	29		150	1		150.403	-121		152.041	83
148.827	17		150.043	0		150.448	-130		152.093	89
148.864	41		150.086	0		150.492	-125		152.145	96
148.902	32		150.129	1		150.537	-116		152.196	71
148.94	38		150.172	5		150.582	-122		152.248	63
148.978	34		150.215	8		150.627	-120		152.3	35
149.016	20		150.258	16		150.671	-119		152.351	22
149.054	13		150.301	23		150.716	-112		152.403	10
149.092	13		150.344	17		150.761	-114		152.455	4
149.129	14		150.387	24		150.806	-104		152.506	6
149.167	10		150.43	15		150.85	-107		152.558	6
149.205	14		150.473	34		150.895	-114		152.61	19
149.243	9		150.516	44		150.94	-104		152.661	44
149.281	0		150.559	43		150.985	-101		152.713	71
149.319	7		150.602	47		151.03	-100		152.765	105
149.357	5		150.645	38		151.074	-103		152.817	141
149.394	0		150.688	34		151.119	-107		152.868	125
149.432	7		150.731	25		151.164	-107		152.92	107
149.47	8		150.775	27		151.209	-108		152.972	82
149.508	16		150.818	20		151.253	-118		153.023	42
149.546	18		150.861	28		151.298	-116		153.075	20
149.584	15		150.904	33		151.343	-111		153.127	11
149.621	6		150.947	36		151.388	-114		153.178	0
149.659	-1		150.99	35		151.432	-111		153.23	-9
149.697	-5		151.033	37		151.477	-106		153.282	-7
149.735	-9		151.076	50		151.522	-104		153.333	-10
149.773	-6		151.119	44		151.567	-108		153.385	-2
149.811	-1		151.162	55		151.611	-101		153.437	-5
149.849	-2		151.205	40		151.656	-104		153.488	-9
149.886	-8		151.248	30		151.701	-109		153.54	-7
149.924	2		151.291	35		151.746	-112		153.592	0
149.962	9		151.334	23		151.791	-118		153.643	5
150	26		151.377	29		151.835	-121		153.695	7
150.038	39		151.42	22		151.88	-129		153.747	17
150.076	63		151.463	26		151.925	-123		153.798	28
150.114	74		151.506	28		151.97	-131		153.85	40
150.151	81		151.549	27		152.014	-123		153.902	46
150.189	76		151.592	33		152.059	-125		153.953	44
150.227	57		151.635	26		152.104	-131		154.005	55
150.265	35		151.678	33		152.149	-127		154.057	69
150.303	26		151.721	33		152.193	-123		154.109	81
150.341	17		151.764	37		152.238	-122		154.16	88
150.379	9		151.807	33		152.283	-125		154.212	67
150.416	3		151.85	34		152.328	-122		154.264	46
150.454	11		151.893	31		152.372	-109		154.315	30
150.492	9		151.936	41		152.417	-124		154.367	10
150.53	20		151.979	42		152.462	-120		154.419	4
150.568	16		152.022	54		152.507	-118		154.47	7
150.606	17		152.065	48		152.551	-112		154.522	1
150.643	28		152.108	41		152.596	-109		154.574	2
150.681	25		152.151	33		152.641	-109		154.625	13
150.719	38		152.194	26		152.686	-92		154.677	29
150.757	50		152.238	27		152.731	-111		154.729	47
150.795	51		152.281	19		152.775	-111		154.78	67
150.833	63		152.324	19		152.82	-118		154.832	78
150.871	69		152.367	17		152.865	-121		154.884	87
150.908	65		152.41	20		152.91	-117		154.935	64
150.946	54		152.453	25		152.954	-119		154.987	57
150.984	53		152.496	22		152.999	-115		155.039	34
151.022	41		152.539	34		153.044	-109		155.09	20
151.06	35		152.582	35		153.089	-111		155.142	5
151.098	38		152.625	28		153.133	-109		155.194	4
151.136	50		152.668	30		153.178	-94		155.245	-5
151.173	66		152.711	13		153.223	-97		155.297	5
151.211	100		152.754	13		153.268	-95		155.349	3
151.249	128		152.797	12		153.312	-102		155.401	8
151.287	154		152.84	9		153.357	-118		155.452	17
151.325	191		152.883	13		153.402	-116		155.504	21
151.363	190		152.926	11		153.447	-118		155.556	25
151.4	207		152.969	20		153.491	-129		155.607	41
151.438	229		153.012	20		153.536	-127		155.659	67
151.476	276		153.055	19		153.581	-127		155.711	84
151.514	357		153.098	28		153.626	-128		155.762	109
151.552	481		153.141	31		153.671	-127		155.814	136
151.59	650		153.184	49		153.715	-127		155.866	165
151.628	804		153.227	50		153.76	-121		155.917	177
151.665	874		153.27	36		153.805	-123		155.969	201
151.703	908		153.313	51		153.85	-116		156.021	229
151.741	843		153.356	53		153.894	-113		156.072	250
151.779	742		153.399	56		153.939	-108		156.124	288
151.817	643		153.442	60		153.984	-111		156.176	293
151.855	545		153.485	74		154.029	-108		156.227	295
151.893	456		153.528	69		154.073	-106		156.279	290
151.93	376		153.571	64		154.118	-108		156.331	279
151.968	331		153.614	69		154.163	-99		156.382	265
152.006	282		153.657	66		154.208	-100		156.434	236
152.044	270		153.701	55		154.252	-89		156.486	233
152.082	275		153.744	49		154.297	-104		156.537	214
152.12	264		153.787	51		154.342	-110		156.589	187
152.157	265		153.83	49		154.387	-107		156.641	191
152.195	264		153.873	52		154.432	-114		156.693	173
152.233	243		153.916	49		154.476	-112		156.744	159
152.271	253		153.959	64		154.521	-115		156.796	148
152.309	238		154.002	58		154.566	-118		156.848	153
152.347	239		154.045	60		154.611	-110		156.899	121
152.385	246		154.088	50		154.655	-104		156.951	111
152.422	278		154.131	54		154.7	-114		157.003	81
152.46	292		154.174	36		154.745	-106		157.054	61
152.498	346		154.217	37		154.79	-106		157.106	42
152.536	420		154.26	28		154.834	-108		157.158	22
152.574	458		154.303	22		154.879	-110		157.209	17
152.612	455		154.346	20		154.924	-117		157.261	11
152.65	436		154.389	17		154.969	-121		157.313	7
152.687	380		154.432	29		155.013	-130		157.364	12
152.725	331		154.475	30		155.058	-123		157.416	11
152.763	291		154.518	26		155.103	-122		157.468	7
152.801	266		154.561	33		155.148	-128		157.519	-1
152.839	235		154.604	30		155.192	-121		157.571	7
152.877	208		154.647	32		155.237	-119		157.623	10
152.914	196		154.69	40		155.282	-119		157.674	1
152.952	185		154.733	39		155.327	-121		157.726	15
152.99	180		154.776	41		155.372	-124		157.778	16
153.028	168		154.819	42		155.416	-128		157.829	16
153.066	169		154.862	43		155.461	-117		157.881	16
153.104	184		154.905	54		155.506	-112		157.933	17
153.142	180		154.948	63		155.551	-115		157.984	25
153.179	181		154.991	71		155.595	-121		158.036	22
153.217	197		155.034	63		155.64	-120		158.088	26
153.255	214		155.077	61		155.685	-110		158.14	38
153.293	235		155.12	57		155.73	-100		158.191	37
153.331	245		155.164	60		155.774	-101		158.243	30
153.369	260		155.207	54		155.819	-98		158.295	28
153.407	265		155.25	53		155.864	-100		158.346	29
153.444	250		155.293	60		155.909	-106		158.398	16
153.482	242		155.336	49		155.953	-103		158.45	17
153.52	221		155.379	59		155.998	-108		158.501	14
153.558	225		155.422	68		156.043	-111		158.553	11
153.596	258		155.465	77		156.088	-119		158.605	11
153.634	335		155.508	64		156.132	-110		158.656	11
153.671	465		155.551	74		156.177	-104		158.708	11
153.709	697		155.594	61		156.222	-102		158.76	21
153.747	925		155.637	56		156.267	-104		158.811	31
153.785	1114		155.68	46		156.312	-97		158.863	34
153.823	1230		155.723	43		156.356	-94		158.915	33
153.861	1151		155.766	44		156.401	-97		158.966	30
153.899	1012		155.809	36		156.446	-104		159.018	20
153.936	839		155.852	39		156.491	-106		159.07	7
153.974	653		155.895	36		156.535	-111		159.121	7
154.012	492		155.938	53		156.58	-110		159.173	1
154.05	387		155.981	27		156.625	-123		159.225	-2
154.088	304		156.024	29		156.67	-125		159.276	4
154.126	269		156.067	38		156.714	-119		159.328	-2
154.164	274		156.11	34		156.759	-118		159.38	-3
154.201	290		156.153	44		156.804	-121		159.432	2
154.239	347		156.196	36		156.849	-122		159.483	2
154.277	410		156.239	47		156.893	-114		159.535	-4
154.315	468		156.282	45		156.938	-116		159.587	-5
154.353	485		156.325	48		156.983	-112		159.638	-5
154.391	488		156.368	44		157.028	-114		159.69	2
154.428	518		156.411	48		157.073	-113		159.742	-1
154.466	580		156.454	45		157.117	-112		159.793	1
154.504	761		156.497	44		157.162	-115		159.845	8
154.542	1010		156.54	44		157.207	-116		159.897	1
154.58	1341		156.583	33		157.252	-107		159.948	-1
154.618	1621		156.627	33		157.296	-102		160	0
154.656	1783		156.67	29		157.341	-99		160.052	1
154.693	1878		156.713	36		157.386	-109		160.103	8
154.731	1878		156.756	32		157.431	-96		160.155	13
154.769	2079		156.799	42		157.475	-107		160.207	10
154.807	2848		156.842	45		157.52	-106		160.258	3
154.845	4709		156.885	38		157.565	-104		160.31	5
154.883	7966		156.928	53		157.61	-115		160.362	8
154.921	12725		156.971	51		157.654	-116		160.413	1
154.958	17899		157.014	46		157.699	-113		160.465	-1
154.996	22082		157.057	45		157.744	-109		160.517	0
155.034	23626		157.1	39		157.789	-113		160.568	-11
155.072	22117		157.143	35		157.833	-105		160.62	-6
155.11	18547		157.186	21		157.878	-106		160.672	-4
155.148	14153		157.229	24		157.923	-94		160.724	2
155.185	10184		157.272	26		157.968	-101		160.775	6
155.223	6998		157.315	27		158.013	-103		160.827	4
155.261	4687		157.358	19		158.057	-115		160.879	0
155.299	3089		157.401	25		158.102	-111		160.93	6
155.337	1996		157.444	21		158.147	-116		160.982	-2
155.375	1326		157.487	26		158.192	-115		161.034	-2
155.413	920		157.53	31		158.236	-121		161.085	-11
155.45	683		157.573	34		158.281	-116		161.137	-10
155.488	515		157.616	34		158.326	-114		161.189	-1
155.526	423		157.659	30		158.371	-120		161.24	-17
155.564	364		157.702	34		158.415	-116		161.292	-10
155.602	328		157.745	36		158.46	-115		161.344	-16
155.64	347		157.788	27		158.505	-111		161.395	-9
155.678	367		157.831	51		158.55	-113		161.447	-10
155.715	405		157.874	46		158.594	-98		161.499	-19
155.753	457		157.917	46		158.639	-102		161.55	-11
155.791	451		157.96	43		158.684	-91		161.602	-10
155.829	441		158.003	42		158.729	-97		161.654	-11
155.867	395		158.046	28		158.774	-84		161.705	-11
155.905	368		158.09	26		158.818	-95		161.757	-4
155.942	344		158.133	32		158.863	-91		161.809	-16
155.98	349		158.176	35		158.908	-78		161.86	-4
156.018	323		158.219	32		158.953	-77		161.912	-4
156.056	315		158.262	40		158.997	-84		161.964	3
156.094	293		158.305	45		159.042	-88		162.016	-2
156.132	238		158.348	47		159.087	-90		162.067	-2
156.17	204		158.391	40		159.132	-96		162.119	4
156.207	176		158.434	38		159.176	-98		162.171	6
156.245	160		158.477	57		159.221	-96		162.222	-5
156.283	129		158.52	34		159.266	-87		162.274	-7
156.321	110		158.563	37		159.311	-87		162.326	-1
156.359	98		158.606	31		159.355	-92		162.377	-12
156.397	77		158.649	21		159.4	-88		162.429	-8
156.435	73		158.692	24		159.445	-78		162.481	-11
156.472	84		158.735	29		159.49	-80		162.532	-14
156.51	105		158.778	30		159.534	-74		162.584	-9
156.548	126		158.821	27		159.579	-89		162.636	-6
156.586	158		158.864	35		159.624	-100		162.687	-5
156.624	165		158.907	40		159.669	-104		162.739	-5
156.662	156		158.95	28		159.714	-105		162.791	4
156.699	122		158.993	30		159.758	-107		162.842	-3
156.737	99		159.036	36		159.803	-109		162.894	1
156.775	68		159.079	38		159.848	-109		162.946	-9
156.813	63		159.122	37		159.893	-114		162.997	-5
156.851	72		159.165	40		159.937	-111		163.049	-12
156.889	106		159.208	36		159.982	-107		163.101	-13
156.927	143		159.251	31		160.027	-108		163.152	-12
156.964	164		159.294	34		160.072	-108		163.204	-12
157.002	169		159.337	36		160.116	-105		163.256	-12
157.04	163		159.38	31		160.161	-114		163.307	-11
157.078	125		159.423	31		160.206	-109		163.359	-14
157.116	97		159.466	25		160.251	-102		163.411	-15
157.154	63		159.509	29		160.295	-104		163.463	-11
157.192	45		159.552	22		160.34	-111		163.514	-17
157.229	44		159.596	41		160.385	-110		163.566	-9
157.267	56		159.639	32		160.43	-100		163.618	-8
157.305	87		159.682	31		160.474	-100		163.669	-10
157.343	114		159.725	38		160.519	-94		163.721	-6
157.381	140		159.768	40		160.564	-103		163.773	-2
157.419	157		159.811	39		160.609	-104		163.824	-6
157.456	159		159.854	42		160.654	-115		163.876	-3
157.494	150		159.897	40		160.698	-116		163.928	-7
157.532	99		159.94	35		160.743	-110		163.979	0
157.57	69		159.983	26		160.788	-110		164.031	6
157.608	40		160.026	27		160.833	-103		164.083	1
157.646	40		160.069	34		160.877	-99		164.134	6
157.684	31		160.112	29		160.922	-92		164.186	-3
157.721	38		160.155	29		160.967	-100		164.238	-2
157.759	53		160.198	39		161.012	-89		164.289	-2
157.797	72		160.241	31		161.056	-90		164.341	2
157.835	111		160.284	35		161.101	-96		164.393	-13
157.873	157		160.327	45		161.146	-103		164.444	-10
157.911	184		160.37	36		161.191	-108		164.496	-11
157.949	184		160.413	30		161.235	-92		164.548	-11
157.986	181		160.456	38		161.28	-101		164.599	-12
158.024	137		160.499	38		161.325	-100		164.651	-8
158.062	98		160.542	37		161.37	-95		164.703	-11
158.1	78		160.585	39		161.415	-91		164.755	-9
158.138	52		160.628	33		161.459	-95		164.806	-3
158.176	49		160.671	38		161.504	-90		164.858	-8
158.213	79		160.714	39		161.549	-80		164.91	-17
158.251	106		160.757	34		161.594	-86		164.961	-15
158.289	143		160.8	44		161.638	-83		165.013	-18
158.327	150		160.843	39		161.683	-81		165.065	-22
158.365	164		160.886	39		161.728	-75		165.116	-14
158.403	139		160.929	39		161.773	-84		165.168	-20
158.441	105		160.972	36		161.817	-83		165.22	-27
158.478	67		161.015	35		161.862	-86		165.271	-26
158.516	52		161.059	34		161.907	-82		165.323	-16
158.554	52		161.102	34		161.952	-75		165.375	-22
158.592	82		161.145	36		161.996	-83		165.426	-22
158.63	126		161.188	40		162.041	-81		165.478	-24
158.668	154		161.231	44		162.086	-90		165.53	-28
158.706	173		161.274	42		162.131	-99		165.581	-23
158.743	178		161.317	42		162.175	-95		165.633	-15
158.781	182		161.36	49		162.22	-101		165.685	-16
158.819	157		161.403	44		162.265	-100		165.736	-11
158.857	149		161.446	49		162.31	-93		165.788	-5
158.895	174		161.489	52		162.355	-104		165.84	-17
158.933	213		161.532	38		162.399	-96		165.891	-16
158.97	283		161.575	55		162.444	-102		165.943	-6
159.008	317		161.618	65		162.489	-92		165.995	-10
159.046	302		161.661	63		162.534	-94		166.047	-8
159.084	236		161.704	61		162.578	-99		166.098	-9
159.122	174		161.747	57		162.623	-97		166.15	-9
159.16	124		161.79	62		162.668	-99		166.202	-9
159.198	67		161.833	61		162.713	-98		166.253	-6
159.235	74		161.876	61		162.757	-111		166.305	-14
159.273	92		161.919	63		162.802	-109		166.357	-12
159.311	133		161.962	61		162.847	-109		166.408	-19
159.349	208		162.005	61		162.892	-93		166.46	-20
159.387	234		162.048	74		162.936	-99		166.512	-17
159.425	253		162.091	67		162.981	-100		166.563	-13
159.463	210		162.134	70		163.026	-97		166.615	-15
159.5	161		162.177	68		163.071	-100		166.667	-11
159.538	111		162.22	72		163.115	-97		166.718	-19
159.576	75		162.263	60		163.16	-96		166.77	-6
159.614	59		162.306	67		163.205	-95		166.822	-14
159.652	93		162.349	80		163.25	-90		166.873	-21
159.69	140		162.392	64		163.295	-92		166.925	-25
159.727	195		162.435	68		163.339	-84		166.977	-23
159.765	270		162.478	72		163.384	-95		167.028	-32
159.803	304		162.522	63		163.429	-83		167.08	-27
159.841	302		162.565	61		163.474	-76		167.132	-19
159.879	273		162.608	57		163.518	-79		167.183	-24
159.917	220		162.651	60		163.563	-81		167.235	-23
159.955	188		162.694	60		163.608	-86		167.287	-25
159.992	201		162.737	72		163.653	-86		167.339	-24
160.03	257		162.78	66		163.697	-93		167.39	-23
160.068	330		162.823	66		163.742	-97		167.442	-24
160.106	400		162.866	65		163.787	-86		167.494	-24
160.144	386		162.909	60		163.832	-88		167.545	-23
160.182	348		162.952	64		163.876	-93		167.597	-16
160.22	255		162.995	68		163.921	-91		167.649	-26
160.257	170		163.038	78		163.966	-92		167.7	-23
160.295	101		163.081	79		164.011	-102		167.752	-22
160.333	64		163.124	77		164.056	-90		167.804	-17
160.371	59		163.167	83		164.1	-99		167.855	-11
160.409	85		163.21	74		164.145	-98		167.907	-18
160.447	150		163.253	77		164.19	-109		167.959	-10
160.484	215		163.296	55		164.235	-106		168.01	-19
160.522	279		163.339	48		164.279	-107		168.062	-9
160.56	303		163.382	62		164.324	-115		168.114	-19
160.598	284		163.425	58		164.369	-115		168.165	-22
160.636	228		163.468	59		164.414	-115		168.217	-16
160.674	147		163.511	61		164.458	-113		168.269	-23
160.712	91		163.554	69		164.503	-110		168.32	-20
160.749	61		163.597	70		164.548	-117		168.372	-13
160.787	57		163.64	73		164.593	-114		168.424	-25
160.825	79		163.683	80		164.637	-117		168.475	-20
160.863	123		163.726	73		164.682	-107		168.527	-14
160.901	184		163.769	83		164.727	-110		168.579	-20
160.939	242		163.812	71		164.772	-107		168.63	-10
160.977	277		163.855	59		164.816	-113		168.682	-20
161.014	259		163.898	64		164.861	-108		168.734	-25
161.052	209		163.941	51		164.906	-102		168.786	-24
161.09	153		163.985	50		164.951	-103		168.837	-24
161.128	89		164.028	50		164.996	-106		168.889	-28
161.166	52		164.071	56		165.04	-95		168.941	-24
161.204	39		164.114	67		165.085	-93		168.992	-25
161.241	47		164.157	72		165.13	-108		169.044	-20
161.279	90		164.2	62		165.175	-98		169.096	-24
161.317	132		164.243	60		165.219	-109		169.147	-21
161.355	184		164.286	53		165.264	-110		169.199	-30
161.393	207		164.329	47		165.309	-108		169.251	-32
161.431	215		164.372	37		165.354	-109		169.302	-29
161.469	177		164.415	46		165.398	-110		169.354	-27
161.506	134		164.458	58		165.443	-108		169.406	-23
161.544	98		164.501	53		165.488	-102		169.457	-19
161.582	73		164.544	44		165.533	-104		169.509	-15
161.62	57		164.587	53		165.577	-103		169.561	-26
161.658	79		164.63	53		165.622	-108		169.612	-19
161.696	146		164.673	56		165.667	-110		169.664	-20
161.734	232		164.716	60		165.712	-115		169.716	-18
161.771	314		164.759	59		165.756	-121		169.767	-12
161.809	387		164.802	59		165.801	-112		169.819	-19
161.847	387		164.845	61		165.846	-124		169.871	-5
161.885	374		164.888	65		165.891	-127		169.922	-13
161.923	272		164.931	57		165.936	-129		169.974	-19
161.961	175		164.974	53		165.98	-127		170.026	-18
161.998	124		165.017	56		166.025	-128		170.078	-14
162.036	102		165.06	45		166.07	-131		170.129	-15
162.074	132		165.103	46		166.115	-120		170.181	-20
162.112	176		165.146	42		166.159	-117		170.233	-26
162.15	219		165.189	59		166.204	-115		170.284	-23
162.188	271		165.232	58		166.249	-114		170.336	-26
162.226	258		165.275	48		166.294	-117		170.388	-12
162.263	219		165.318	42		166.338	-110		170.439	-18
162.301	159		165.361	49		166.383	-110		170.491	-17
162.339	110		165.404	46		166.428	-115		170.543	-16
162.377	64		165.448	52		166.473	-115		170.594	-20
162.415	68		165.491	62		166.517	-111		170.646	-19
162.453	90		165.534	63		166.562	-113		170.698	-21
162.491	122		165.577	66		166.607	-114		170.749	-22
162.528	194		165.62	60		166.652	-116		170.801	-19
162.566	251		165.663	61		166.697	-122		170.853	-27
162.604	264		165.706	58		166.741	-116		170.904	-25
162.642	266		165.749	59		166.786	-122		170.956	-28
162.68	226		165.792	51		166.831	-123		171.008	-26
162.718	183		165.835	58		166.876	-108		171.059	-22
162.755	108		165.878	64		166.92	-116		171.111	-23
162.793	87		165.921	66		166.965	-111		171.163	-28
162.831	78		165.964	82		167.01	-106		171.214	-23
162.869	138		166.007	68		167.055	-116		171.266	-28
162.907	204		166.05	56		167.099	-108		171.318	-22
162.945	278		166.093	53		167.144	-113		171.37	-20
162.983	353		166.136	52		167.189	-114		171.421	-24
163.02	385		166.179	52		167.234	-123		171.473	-21
163.058	355		166.222	47		167.278	-123		171.525	-20
163.096	288		166.265	51		167.323	-129		171.576	-16
163.134	208		166.308	57		167.368	-131		171.628	-19
163.172	156		166.351	58		167.413	-127		171.68	-21
163.21	141		166.394	52		167.457	-128		171.731	-16
163.248	155		166.437	53		167.502	-131		171.783	-13
163.285	175		166.48	54		167.547	-128		171.835	-19
163.323	182		166.523	51		167.592	-125		171.886	-19
163.361	160		166.566	43		167.637	-123		171.938	-13
163.399	127		166.609	44		167.681	-115		171.99	-21
163.437	87		166.652	47		167.726	-124		172.041	-23
163.475	64		166.695	47		167.771	-114		172.093	-23
163.512	42		166.738	45		167.816	-114		172.145	-23
163.55	51		166.781	50		167.86	-113		172.196	-15
163.588	84		166.824	66		167.905	-119		172.248	-24
163.626	130		166.867	77		167.95	-114		172.3	-29
163.664	168		166.91	69		167.995	-109		172.351	-29
163.702	205		166.954	79		168.039	-109		172.403	-13
163.74	210		166.997	62		168.084	-110		172.455	-13
163.777	190		167.04	60		168.129	-119		172.506	-20
163.815	143		167.083	53		168.174	-111		172.558	-29
163.853	108		167.126	55		168.218	-124		172.61	-25
163.891	86		167.169	63		168.263	-123		172.661	-29
163.929	101		167.212	62		168.308	-125		172.713	-34
163.967	120		167.255	67		168.353	-118		172.765	-21
164.005	153		167.298	68		168.397	-119		172.817	-31
164.042	153		167.341	83		168.442	-119		172.868	-24
164.08	141		167.384	85		168.487	-103		172.92	-30
164.118	100		167.427	86		168.532	-113		172.972	-24
164.156	80		167.47	89		168.577	-121		173.023	-19
164.194	44		167.513	68		168.621	-111		173.075	-21
164.232	30		167.556	76		168.666	-121		173.127	-21
164.269	20		167.599	59		168.711	-122		173.178	-20
164.307	30		167.642	68		168.756	-129		173.23	-25
164.345	55		167.685	82		168.8	-127		173.282	-24
164.383	96		167.728	81		168.845	-127		173.333	-17
164.421	114		167.771	90		168.89	-118		173.385	-14
164.459	134		167.814	77		168.935	-133		173.437	-25
164.497	138		167.857	68		168.979	-125		173.488	-24
164.534	114		167.9	64		169.024	-121		173.54	-14
164.572	91		167.943	47		169.069	-122		173.592	-17
164.61	56		167.986	43		169.114	-129		173.643	-15
164.648	56		168.029	40		169.158	-120		173.695	-17
164.686	61		168.072	43		169.203	-113		173.747	-22
164.724	85		168.115	53		169.248	-118		173.798	-23
164.762	112		168.158	69		169.293	-114		173.85	-10
164.799	119		168.201	89		169.338	-114		173.902	-26
164.837	116		168.244	90		169.382	-107		173.953	-18
164.875	99		168.287	94		169.427	-112		174.005	-32
164.913	71		168.33	89		169.472	-107		174.057	-18
164.951	45		168.373	81		169.517	-106		174.109	-17
164.989	24		168.417	93		169.561	-102		174.16	-16
165.026	28		168.46	92		169.606	-105		174.212	-22
165.064	22		168.503	101		169.651	-114		174.264	-16
165.102	41		168.546	124		169.696	-106		174.315	-24
165.14	61		168.589	128		169.74	-108		174.367	-28
165.178	79		168.632	149		169.785	-113		174.419	-29
165.216	80		168.675	147		169.83	-98		174.47	-32
165.254	81		168.718	134		169.875	-101		174.522	-30
165.291	51		168.761	155		169.919	-96		174.574	-25
165.329	42		168.804	146		169.964	-93		174.625	-30
165.367	30		168.847	154		170.009	-93		174.677	-25
165.405	31		168.89	134		170.054	-98		174.729	-30
165.443	50		168.933	109		170.098	-101		174.78	-26
165.481	73		168.976	90		170.143	-100		174.832	-36
165.519	104		169.019	84		170.188	-98		174.884	-34
165.556	124		169.062	72		170.233	-104		174.935	-36
165.594	125		169.105	66		170.278	-106		174.987	-27
165.632	113		169.148	56		170.322	-104		175.039	-24
165.67	89		169.191	62		170.367	-109		175.09	-27
165.708	52		169.234	65		170.412	-108		175.142	-24
165.746	37		169.277	61		170.457	-105		175.194	-17
165.783	22		169.32	62		170.501	-110		175.245	-27
165.821	-4		169.363	64		170.546	-112		175.297	-21
165.859	-4		169.406	52		170.591	-120		175.349	-13
165.897	6		169.449	47		170.636	-115		175.401	-13
165.935	9		169.492	39		170.68	-112		175.452	-8
165.973	16		169.535	39		170.725	-99		175.504	-16
166.011	37		169.578	35		170.77	-106		175.556	-19
166.048	60		169.621	38		170.815	-107		175.607	-18
166.086	70		169.664	49		170.859	-108		175.659	-15
166.124	74		169.707	51		170.904	-115		175.711	-20
166.162	68		169.75	65		170.949	-105		175.762	-19
166.2	51		169.793	62		170.994	-101		175.814	-27
166.238	36		169.836	76		171.038	-112		175.866	-21
166.276	25		169.88	71		171.083	-118		175.917	-24
166.313	23		169.923	60		171.128	-109		175.969	-20
166.351	41		169.966	62		171.173	-112		176.021	-12
166.389	59		170.009	58		171.218	-109		176.072	-18
166.427	80		170.052	66		171.262	-117		176.124	-13
166.465	105		170.095	89		171.307	-114		176.176	-19
166.503	96		170.138	106		171.352	-114		176.227	-27
166.541	82		170.181	126		171.397	-117		176.279	-24
166.578	53		170.224	132		171.441	-112		176.331	-30
166.616	32		170.267	125		171.486	-115		176.382	-35
166.654	16		170.31	125		171.531	-116		176.434	-29
166.692	21		170.353	105		171.576	-117		176.486	-23
166.73	33		170.396	73		171.62	-112		176.537	-20
166.768	66		170.439	59		171.665	-117		176.589	-20
166.805	110		170.482	63		171.71	-124		176.641	-22
166.843	138		170.525	45		171.755	-121		176.693	-25
166.881	148		170.568	44		171.799	-122		176.744	-24
166.919	152		170.611	47		171.844	-123		176.796	-20
166.957	116		170.654	52		171.889	-123		176.848	-24
166.995	81		170.697	47		171.934	-122		176.899	-15
167.033	52		170.74	53		171.979	-129		176.951	-22
167.07	33		170.783	53		172.023	-126		177.003	-18
167.108	33		170.826	53		172.068	-125		177.054	-21
167.146	56		170.869	48		172.113	-120		177.106	-20
167.184	81		170.912	62		172.158	-121		177.158	-14
167.222	109		170.955	48		172.202	-124		177.209	-15
167.26	119		170.998	63		172.247	-117		177.261	-21
167.298	106		171.041	71		172.292	-122		177.313	-12
167.335	92		171.084	83		172.337	-114		177.364	-23
167.373	64		171.127	103		172.381	-120		177.416	-17
167.411	46		171.17	125		172.426	-109		177.468	-19
167.449	44		171.213	118		172.471	-124		177.519	-19
167.487	64		171.256	109		172.516	-117		177.571	-22
167.525	92		171.299	90		172.56	-120		177.623	-23
167.562	142		171.343	81		172.605	-117		177.674	-18
167.6	202		171.386	91		172.65	-117		177.726	-17
167.638	217		171.429	107		172.695	-117		177.778	-19
167.676	198		171.472	136		172.739	-126		177.829	-16
167.714	167		171.515	184		172.784	-118		177.881	-15
167.752	123		171.558	239		172.829	-120		177.933	-21
167.79	65		171.601	255		172.874	-112		177.984	-15
167.827	50		171.644	253		172.919	-115		178.036	-18
167.865	52		171.687	220		172.963	-116		178.088	-25
167.903	69		171.73	176		173.008	-114		178.14	-24
167.941	101		171.773	139		173.053	-114		178.191	-27
167.979	140		171.816	107		173.098	-120		178.243	-18
168.017	156		171.859	90		173.142	-113		178.295	-22
168.055	153		171.902	85		173.187	-126		178.346	-24
168.092	147		171.945	94		173.232	-130		178.398	-20
168.13	130		171.988	87		173.277	-125		178.45	-23
168.168	124		172.031	84		173.321	-130		178.501	-22
168.206	150		172.074	71		173.366	-123		178.553	-23
168.244	182		172.117	58		173.411	-124		178.605	-22
168.282	246		172.16	55		173.456	-122		178.656	-18
168.319	257		172.203	46		173.5	-120		178.708	-21
168.357	255		172.246	50		173.545	-121		178.76	-16
168.395	205		172.289	53		173.59	-119		178.811	-22
168.433	145		172.332	51		173.635	-121		178.863	-19
168.471	101		172.375	54		173.679	-122		178.915	-7
168.509	58		172.418	70		173.724	-115		178.966	-13
168.547	66		172.461	81		173.769	-126		179.018	-12
168.584	73		172.504	70		173.814	-114		179.07	-11
168.622	89		172.547	73		173.859	-114		179.121	-2
168.66	113		172.59	60		173.903	-108		179.173	-16
168.698	122		172.633	62		173.948	-114		179.225	-13
168.736	103		172.676	68		173.993	-120		179.276	-15
168.774	72		172.719	61		174.038	-116		179.328	-8
168.812	45		172.762	77		174.082	-123		179.38	-12
168.849	30		172.806	93		174.127	-129		179.432	-15
168.887	13		172.849	138		174.172	-122		179.483	-10
168.925	5		172.892	157		174.217	-124		179.535	-19
168.963	5		172.935	193		174.261	-118		179.587	-16
169.001	10		172.978	217		174.306	-117		179.638	-13
169.039	17		173.021	193		174.351	-109		179.69	-10
169.076	27		173.064	191		174.396	-117		179.742	-15
169.114	44		173.107	180		174.44	-108		179.793	-9
169.152	56		173.15	157		174.485	-117		179.845	-15
169.19	78		173.193	145		174.53	-124		179.897	-23
169.228	81		173.236	139		174.575	-121		179.948	-20
169.266	61		173.279	112		174.62	-128		180	-22
169.304	50		173.322	75		174.664	-126		180.052	-15
169.341	33		173.365	68		174.709	-125		180.103	-22
169.379	19		173.408	32		174.754	-130		180.155	-21
169.417	-1		173.451	37		174.799	-122		180.207	-25
169.455	0		173.494	25		174.843	-126		180.258	-21
169.493	-7		173.537	31		174.888	-118		180.31	-19
169.531	-4		173.58	39		174.933	-119		180.362	-14
169.569	3		173.623	37		174.978	-120		180.413	-15
169.606	2		173.666	48		175.022	-118		180.465	-19
169.644	16		173.709	46		175.067	-113		180.517	-18
169.682	27		173.752	52		175.112	-117		180.568	-21
169.72	37		173.795	52		175.157	-116		180.62	-13
169.758	22		173.838	59		175.201	-119		180.672	-18
169.796	28		173.881	50		175.246	-112		180.724	-8
169.833	11		173.924	60		175.291	-114		180.775	-14
169.871	12		173.967	75		175.336	-124		180.827	-13
169.909	0		174.01	71		175.38	-115		180.879	-14
169.947	1		174.053	85		175.425	-120		180.93	-9
169.985	8		174.096	84		175.47	-121		180.982	-15
170.023	8		174.139	88		175.515	-114		181.034	-13
170.061	16		174.182	117		175.56	-128		181.085	-18
170.098	14		174.225	152		175.604	-119		181.137	-21
170.136	8		174.269	187		175.649	-116		181.189	-11
170.174	4		174.312	213		175.694	-124		181.24	-11
170.212	3		174.355	220		175.739	-117		181.292	-18
170.25	0		174.398	209		175.783	-113		181.344	-15
170.288	-1		174.441	181		175.828	-113		181.395	-16
170.326	4		174.484	158		175.873	-113		181.447	-13
170.363	4		174.527	124		175.918	-113		181.499	-12
170.401	10		174.57	108		175.962	-114		181.55	-14
170.439	20		174.613	90		176.007	-123		181.602	-8
170.477	18		174.656	67		176.052	-127		181.654	-14
170.515	11		174.699	60		176.097	-130		181.705	-18
170.553	1		174.742	50		176.141	-130		181.757	-19
170.59	-8		174.785	48		176.186	-128		181.809	-13
170.628	-6		174.828	48		176.231	-130		181.86	-10
170.666	-9		174.871	44		176.276	-112		181.912	-5
170.704	-10		174.914	55		176.321	-113		181.964	-11
170.742	-8		174.957	54		176.365	-106		182.016	-10
170.78	-5		175	54		176.41	-105		182.067	-10
170.818	5		175.043	56		176.455	-109		182.119	-8
170.855	10		175.086	60		176.5	-106		182.171	-8
170.893	11		175.129	49		176.544	-115		182.222	-9
170.931	17		175.172	42		176.589	-107		182.274	-5
170.969	8		175.215	58		176.634	-117		182.326	0
171.007	3		175.258	69		176.679	-119		182.377	-8
171.045	3		175.301	74		176.723	-122		182.429	0
171.083	-1		175.344	79		176.768	-122		182.481	0
171.12	-5		175.387	81		176.813	-120		182.532	10
171.158	1		175.43	70		176.858	-116		182.584	10
171.196	7		175.473	79		176.902	-123		182.636	9
171.234	31		175.516	82		176.947	-118		182.687	15
171.272	22		175.559	101		176.992	-123		182.739	9
171.31	37		175.602	144		177.037	-122		182.791	7
171.347	40		175.645	194		177.081	-124		182.842	5
171.385	29		175.688	229		177.126	-122		182.894	8
171.423	15		175.731	245		177.171	-118		182.946	2
171.461	9		175.775	242		177.216	-120		182.997	6
171.499	12		175.818	195		177.261	-116		183.049	1
171.537	19		175.861	164		177.305	-114		183.101	0
171.575	38		175.904	120		177.35	-111		183.152	2
171.612	53		175.947	92		177.395	-114		183.204	1
171.65	56		175.99	54		177.44	-113		183.256	7
171.688	54		176.033	42		177.484	-115		183.307	6
171.726	56		176.076	30		177.529	-113		183.359	0
171.764	43		176.119	25		177.574	-117		183.411	-6
171.802	29		176.162	23		177.619	-117		183.463	-3
171.84	20		176.205	9		177.663	-118		183.514	-5
171.877	17		176.248	12		177.708	-114		183.566	-7
171.915	33		176.291	19		177.753	-102		183.618	-3
171.953	54		176.334	12		177.798	-93		183.669	-3
171.991	78		176.377	26		177.842	-86		183.721	-4
172.029	93		176.42	33		177.887	-77		183.773	-15
172.067	91		176.463	37		177.932	-85		183.824	-8
172.104	89		176.506	48		177.977	-87		183.876	-7
172.142	75		176.549	56		178.021	-103		183.928	-5
172.18	58		176.592	63		178.066	-105		183.979	-11
172.218	43		176.635	72		178.111	-106		184.031	-8
172.256	50		176.678	68		178.156	-110		184.083	-12
172.294	67		176.721	66		178.201	-118		184.134	-4
172.332	104		176.764	62		178.245	-119		184.186	-12
172.369	111		176.807	59		178.29	-118		184.238	-12
172.407	119		176.85	73		178.335	-122		184.289	-5
172.445	93		176.893	79		178.38	-117		184.341	-13
172.483	78		176.936	129		178.424	-122		184.393	-20
172.521	53		176.979	194		178.469	-115		184.444	-2
172.559	38		177.022	244		178.514	-128		184.496	-7
172.597	37		177.065	273		178.559	-123		184.548	-2
172.634	44		177.108	270		178.603	-119		184.599	-2
172.672	56		177.151	251		178.648	-116		184.651	-5
172.71	81		177.194	199		178.693	-116		184.703	-8
172.748	91		177.238	162		178.738	-105		184.755	-1
172.786	99		177.281	117		178.782	-108		184.806	-4
172.824	94		177.324	90		178.827	-109		184.858	4
172.861	72		177.367	66		178.872	-100		184.91	3
172.899	56		177.41	49		178.917	-101		184.961	3
172.937	49		177.453	36		178.962	-110		185.013	1
172.975	61		177.496	20		179.006	-116		185.065	8
173.013	80		177.539	17		179.051	-109		185.116	9
173.051	126		177.582	15		179.096	-104		185.168	9
173.089	177		177.625	10		179.141	-101		185.22	13
173.126	230		177.668	10		179.185	-78		185.271	23
173.164	255		177.711	13		179.23	-67		185.323	7
173.202	225		177.754	18		179.275	-50		185.375	10
173.24	186		177.797	21		179.32	-41		185.426	12
173.278	147		177.84	37		179.364	-49		185.478	13
173.316	104		177.883	45		179.409	-52		185.53	11
173.354	80		177.926	61		179.454	-75		185.581	8
173.391	87		177.969	80		179.499	-96		185.633	16
173.429	113		178.012	79		179.543	-90		185.685	17
173.467	158		178.055	68		179.588	-96		185.736	6
173.505	143		178.098	69		179.633	-105		185.788	16
173.543	135		178.141	72		179.678	-108		185.84	9
173.581	113		178.184	62		179.722	-109		185.891	11
173.618	90		178.227	81		179.767	-112		185.943	11
173.656	88		178.27	117		179.812	-115		185.995	6
173.694	106		178.313	153		179.857	-113		186.047	7
173.732	130		178.356	206		179.902	-109		186.098	4
173.77	183		178.399	266		179.946	-123		186.15	14
173.808	233		178.442	269		179.991	-116		186.202	4
173.846	258		178.485	273		180.036	-107		186.253	0
173.883	248		178.528	225		180.081	-109		186.305	0
173.921	215		178.571	179		180.125	-106		186.357	-6
173.959	161		178.614	133		180.17	-96		186.408	-8
173.997	116		178.657	104		180.215	-92		186.46	1
174.035	108		178.701	82		180.26	-94		186.512	-6
174.073	113		178.744	55		180.304	-93		186.563	-7
174.111	137		178.787	38		180.349	-99		186.615	-6
174.148	178		178.83	40		180.394	-102		186.667	-7
174.186	205		178.873	33		180.439	-87		186.718	-7
174.224	203		178.916	25		180.483	-95		186.77	-6
174.262	193		178.959	25		180.528	-90		186.822	-5
174.3	149		179.002	29		180.573	-79		186.873	-4
174.338	110		179.045	34		180.618	-48		186.925	0
174.375	94		179.088	31		180.662	-21		186.977	-3
174.413	114		179.131	20		180.707	0		187.028	-6
174.451	146		179.174	20		180.752	13		187.08	5
174.489	198		179.217	25		180.797	0		187.132	-5
174.527	220		179.26	39		180.842	-24		187.183	5
174.565	226		179.303	60		180.886	-36		187.235	1
174.603	206		179.346	66		180.931	-54		187.287	-4
174.64	170		179.389	81		180.976	-74		187.339	13
174.678	137		179.432	75		181.021	-77		187.39	14
174.716	117		179.475	67		181.065	-88		187.442	8
174.754	119		179.518	59		181.11	-99		187.494	3
174.792	120		179.561	60		181.155	-99		187.545	7
174.83	121		179.604	83		181.2	-99		187.597	13
174.868	128		179.647	127		181.244	-102		187.649	10
174.905	110		179.69	192		181.289	-106		187.7	9
174.943	79		179.733	264		181.334	-113		187.752	12
174.981	43		179.776	300		181.379	-110		187.804	12
175.019	41		179.819	297		181.423	-104		187.855	3
175.057	29		179.862	264		181.468	-114		187.907	10
175.095	38		179.905	204		181.513	-107		187.959	17
175.132	37		179.948	150		181.558	-98		188.01	17
175.17	71		179.991	98		181.603	-98		188.062	8
175.208	76		180.034	75		181.647	-89		188.114	8
175.246	72		180.077	56		181.692	-88		188.165	4
175.284	84		180.12	48		181.737	-91		188.217	-3
175.322	69		180.164	36		181.782	-88		188.269	-2
175.36	47		180.207	33		181.826	-94		188.32	6
175.397	47		180.25	24		181.871	-93		188.372	3
175.435	30		180.293	18		181.916	-98		188.424	-2
175.473	48		180.336	16		181.961	-89		188.475	-4
175.511	59		180.379	15		182.005	-75		188.527	1
175.549	70		180.422	5		182.05	-40		188.579	-2
175.587	100		180.465	9		182.095	3		188.63	-2
175.625	133		180.508	21		182.14	21		188.682	-11
175.662	144		180.551	25		182.184	21		188.734	-15
175.7	142		180.594	34		182.229	35		188.786	-17
175.738	112		180.637	44		182.274	6		188.837	-18
175.776	86		180.68	58		182.319	-18		188.889	-14
175.814	55		180.723	66		182.363	-47		188.941	-13
175.852	39		180.766	69		182.408	-65		188.992	-15
175.889	44		180.809	54		182.453	-88		189.044	-10
175.927	56		180.852	51		182.498	-92		189.096	-13
175.965	75		180.895	54		182.543	-111		189.147	-16
176.003	75		180.938	64		182.587	-110		189.199	-14
176.041	94		180.981	115		182.632	-111		189.251	-13
176.079	99		181.024	155		182.677	-108		189.302	-8
176.117	90		181.067	242		182.722	-119		189.354	-3
176.154	76		181.11	305		182.766	-107		189.406	-5
176.192	52		181.153	310		182.811	-113		189.457	-6
176.23	46		181.196	298		182.856	-110		189.509	-6
176.268	47		181.239	250		182.901	-110		189.561	-6
176.306	68		181.282	180		182.945	-112		189.612	-5
176.344	87		181.325	125		182.99	-102		189.664	0
176.382	109		181.368	89		183.035	-93		189.716	-5
176.419	130		181.411	62		183.08	-89		189.767	-2
176.457	128		181.454	48		183.124	-86		189.819	-11
176.495	126		181.497	41		183.169	-88		189.871	-8
176.533	115		181.54	29		183.214	-82		189.922	-11
176.571	92		181.583	17		183.259	-91		189.974	-14
176.609	75		181.627	13		183.303	-100		190.026	-14
176.646	71		181.67	21		183.348	-95		190.078	-15
176.684	71		181.713	7		183.393	-64		190.129	-13
176.722	99		181.756	13		183.438	-43		190.181	-19
176.76	108		181.799	15		183.483	-7		190.233	-20
176.798	128		181.842	28		183.527	36		190.284	-6
176.836	146		181.885	32		183.572	58		190.336	-9
176.874	142		181.928	48		183.617	78		190.388	-11
176.911	101		181.971	61		183.662	60		190.439	-9
176.949	68		182.014	65		183.706	26		190.491	-19
176.987	48		182.057	71		183.751	-4		190.543	-17
177.025	18		182.1	91		183.796	-37		190.594	-21
177.063	21		182.143	83		183.841	-60		190.646	-16
177.101	29		182.186	72		183.885	-86		190.698	-16
177.139	44		182.229	74		183.93	-91		190.749	-23
177.176	61		182.272	97		183.975	-100		190.801	-18
177.214	70		182.315	143		184.02	-107		190.853	-7
177.252	69		182.358	221		184.064	-110		190.904	-20
177.29	66		182.401	292		184.109	-123		190.956	-12
177.328	46		182.444	362		184.154	-128		191.008	-16
177.366	31		182.487	403		184.199	-117		191.059	-13
177.403	23		182.53	380		184.244	-119		191.111	-15
177.441	30		182.573	318		184.288	-116		191.163	-15
177.479	42		182.616	243		184.333	-110		191.214	-10
177.517	75		182.659	175		184.378	-97		191.266	-16
177.555	119		182.702	126		184.423	-86		191.318	-14
177.593	151		182.745	76		184.467	-90		191.37	-9
177.631	153		182.788	60		184.512	-85		191.421	-16
177.668	141		182.831	43		184.557	-81		191.473	-13
177.706	114		182.874	38		184.602	-74		191.525	-16
177.744	84		182.917	39		184.646	-88		191.576	-16
177.782	53		182.96	34		184.691	-85		191.628	-14
177.82	47		183.003	41		184.736	-92		191.68	-14
177.858	46		183.046	35		184.781	-80		191.731	-18
177.896	77		183.09	27		184.825	-53		191.783	-17
177.933	102		183.133	46		184.87	-16		191.835	-18
177.971	103		183.176	57		184.915	38		191.886	-12
178.009	89		183.219	70		184.96	79		191.938	-12
178.047	71		183.262	98		185.004	111		191.99	-8
178.085	62		183.305	146		185.049	109		192.041	-8
178.123	52		183.348	167		185.094	76		192.093	-8
178.16	63		183.391	193		185.139	49		192.145	-15
178.198	86		183.434	211		185.184	-1		192.196	-5
178.236	126		183.477	195		185.228	-31		192.248	-16
178.274	178		183.52	169		185.273	-52		192.3	-19
178.312	191		183.563	181		185.318	-72		192.351	-21
178.35	183		183.606	215		185.363	-85		192.403	-20
178.388	172		183.649	302		185.407	-95		192.455	-18
178.425	124		183.692	474		185.452	-109		192.506	-13
178.463	68		183.735	671		185.497	-108		192.558	-15
178.501	40		183.778	853		185.542	-104		192.61	-17
178.539	19		183.821	909		185.586	-109		192.661	-18
178.577	6		183.864	864		185.631	-110		192.713	-11
178.615	-4		183.907	731		185.676	-115		192.765	-13
178.653	-4		183.95	549		185.721	-99		192.817	-15
178.69	14		183.993	394		185.765	-101		192.868	-19
178.728	39		184.036	272		185.81	-88		192.92	-10
178.766	51		184.079	179		185.855	-79		192.972	-13
178.804	82		184.122	125		185.9	-69		193.023	-8
178.842	79		184.165	84		185.944	-64		193.075	-9
178.88	87		184.208	64		185.989	-72		193.127	-8
178.917	68		184.251	55		186.034	-67		193.178	-8
178.955	49		184.294	44		186.079	-58		193.23	-10
178.993	43		184.337	49		186.124	-48		193.282	-13
179.031	33		184.38	43		186.168	-53		193.333	-15
179.069	47		184.423	40		186.213	-36		193.385	-13
179.107	69		184.466	56		186.258	-9		193.437	-9
179.145	93		184.509	49		186.303	23		193.488	-13
179.182	109		184.552	60		186.347	62		193.54	-9
179.22	108		184.596	68		186.392	101		193.592	-19
179.258	90		184.639	77		186.437	122		193.643	-18
179.296	77		184.682	76		186.482	107		193.695	-9
179.334	74		184.725	88		186.526	69		193.747	-9
179.372	67		184.768	95		186.571	24		193.798	-9
179.41	72		184.811	90		186.616	-17		193.85	-8
179.447	104		184.854	87		186.661	-53		193.902	-8
179.485	126		184.897	83		186.705	-64		193.953	-12
179.523	131		184.94	100		186.75	-83		194.005	-7
179.561	124		184.983	144		186.795	-93		194.057	-12
179.599	101		185.026	222		186.84	-97		194.109	-16
179.637	62		185.069	296		186.885	-98		194.16	-15
179.674	42		185.112	374		186.929	-103		194.212	-13
179.712	41		185.155	411		186.974	-105		194.264	-12
179.75	25		185.198	407		187.019	-115		194.315	-4
179.788	26		185.241	351		187.064	-113		194.367	-13
179.826	13		185.284	264		187.108	-122		194.419	-17
179.864	14		185.327	209		187.153	-114		194.47	-12
179.902	10		185.37	151		187.198	-110		194.522	-7
179.939	0		185.413	117		187.243	-104		194.574	-17
179.977	6		185.456	93		187.287	-95		194.625	-8
180.015	4		185.499	72		187.332	-88		194.677	-11
180.053	15		185.542	56		187.377	-82		194.729	-6
180.091	26		185.585	50		187.422	-77		194.78	-10
180.129	43		185.628	51		187.466	-72		194.832	-1
180.167	70		185.671	57		187.511	-80		194.884	-3
180.204	66		185.714	49		187.556	-79		194.935	0
180.242	63		185.757	58		187.601	-74		194.987	-7
180.28	43		185.8	64		187.645	-45		195.039	-5
180.318	21		185.843	54		187.69	0		195.09	-8
180.356	14		185.886	66		187.735	62		195.142	-3
180.394	8		185.929	88		187.78	113		195.194	-8
180.431	12		185.972	117		187.825	155		195.245	3
180.469	26		186.015	149		187.869	154		195.297	2
180.507	26		186.059	184		187.914	103		195.349	4
180.545	40		186.102	202		187.959	59		195.401	2
180.583	46		186.145	202		188.004	9		195.452	15
180.621	31		186.188	190		188.048	-29		195.504	17
180.659	20		186.231	201		188.093	-62		195.556	8
180.696	9		186.274	230		188.138	-86		195.607	12
180.734	6		186.317	284		188.183	-92		195.659	9
180.772	-8		186.36	394		188.227	-105		195.711	2
180.81	9		186.403	511		188.272	-99		195.762	-3
180.848	17		186.446	618		188.317	-106		195.814	4
180.886	32		186.489	645		188.362	-113		195.866	-1
180.924	45		186.532	627		188.406	-111		195.917	3
180.961	57		186.575	541		188.451	-114		195.969	-1
180.999	64		186.618	440		188.496	-115		196.021	5
181.037	55		186.661	337		188.541	-111		196.072	2
181.075	35		186.704	275		188.585	-102		196.124	4
181.113	11		186.747	243		188.63	-98		196.176	4
181.151	5		186.79	240		188.675	-78		196.227	8
181.188	5		186.833	247		188.72	-77		196.279	1
181.226	7		186.876	284		188.765	-69		196.331	-3
181.264	6		186.919	316		188.809	-66		196.382	0
181.302	23		186.962	376		188.854	-79		196.434	-1
181.34	35		187.005	394		188.899	-71		196.486	4
181.378	62		187.048	412		188.944	-75		196.537	6
181.416	71		187.091	463		188.988	-70		196.589	1
181.453	80		187.134	511		189.033	-36		196.641	5
181.491	87		187.177	585		189.078	-6		196.693	-5
181.529	60		187.22	733		189.123	60		196.744	0
181.567	48		187.263	936		189.167	138		196.796	-7
181.605	29		187.306	1173		189.212	166		196.848	0
181.643	25		187.349	1373		189.257	188		196.899	-2
181.681	9		187.392	1529		189.302	144		196.951	-5
181.718	12		187.435	1645		189.346	96		197.003	-9
181.756	22		187.478	1596		189.391	44		197.054	-15
181.794	22		187.522	1521		189.436	-8		197.106	-1
181.832	20		187.565	1415		189.481	-41		197.158	-4
181.87	15		187.608	1376		189.526	-58		197.209	5
181.908	7		187.651	1430		189.57	-75		197.261	0
181.945	-1		187.694	1596		189.615	-83		197.313	1
181.983	-1		187.737	1756		189.66	-94		197.364	-8
182.021	-2		187.78	1894		189.705	-93		197.416	-3
182.059	7		187.823	1939		189.749	-103		197.468	-12
182.097	23		187.866	1767		189.794	-110		197.519	-13
182.135	36		187.909	1507		189.839	-108		197.571	-15
182.173	43		187.952	1246		189.884	-106		197.623	-12
182.21	28		187.995	998		189.928	-107		197.674	-6
182.248	27		188.038	844		189.973	-97		197.726	-13
182.286	7		188.081	693		190.018	-92		197.778	-2
182.324	3		188.124	628		190.063	-85		197.829	-11
182.362	0		188.167	599		190.107	-78		197.881	-3
182.4	0		188.21	601		190.152	-76		197.933	-6
182.438	1		188.253	614		190.197	-71		197.984	-1
182.475	5		188.296	641		190.242	-75		198.036	-2
182.513	22		188.339	647		190.286	-76		198.088	-16
182.551	16		188.382	664		190.331	-71		198.14	-5
182.589	17		188.425	655		190.376	-68		198.191	-3
182.627	12		188.468	628		190.421	-44		198.243	-2
182.665	14		188.511	638		190.466	0		198.295	-5
182.702	14		188.554	646		190.51	54		198.346	-4
182.74	29		188.597	677		190.555	139		198.398	-5
182.778	40		188.64	694		190.6	181		198.45	-20
182.816	88		188.683	731		190.645	212		198.501	-6
182.854	94		188.726	734		190.689	187		198.553	-9
182.892	108		188.769	711		190.734	140		198.605	-12
182.93	87		188.812	674		190.779	83		198.656	0
182.967	80		188.855	658		190.824	22		198.708	-2
183.005	53		188.898	674		190.868	-10		198.76	-8
183.043	39		188.941	814		190.913	-39		198.811	-13
183.081	33		188.985	1039		190.958	-76		198.863	2
183.119	35		189.028	1316		191.003	-87		198.915	-7
183.157	48		189.071	1568		191.047	-102		198.966	0
183.195	48		189.114	1720		191.092	-108		199.018	3
183.232	38		189.157	1739		191.137	-109		199.07	-3
183.27	34		189.2	1577		191.182	-110		199.121	-5
183.308	37		189.243	1314		191.226	-106		199.173	-9
183.346	26		189.286	1085		191.271	-96		199.225	-8
183.384	36		189.329	861		191.316	-100		199.276	-12
183.422	53		189.372	701		191.361	-107		199.328	-2
183.459	64		189.415	595		191.406	-102		199.38	-6
183.497	72		189.458	515		191.45	-96		199.432	-9
183.535	62		189.501	485		191.495	-91		199.483	8
183.573	53		189.544	493		191.54	-81		199.535	5
183.611	31		189.587	501		191.585	-82		199.587	8
183.649	14		189.63	508		191.629	-74		199.638	8
183.687	18		189.673	507		191.674	-72		199.69	10
183.724	24		189.716	497		191.719	-68		199.742	2
183.762	34		189.759	491		191.764	-60		199.793	0
183.8	49		189.802	516		191.808	-50		199.845	-1
183.838	74		189.845	560		191.853	-7		199.897	-5
183.876	66		189.888	659		191.898	46		199.948	-2
183.914	61		189.931	803		191.943	101		200	-2
183.952	46		189.974	976		191.987	163		200.052	-3
183.989	26		190.017	1112		192.032	187		200.103	0
184.027	17		190.06	1165		192.077	165		200.155	-7
184.065	9		190.103	1083		192.122	112		200.207	-8
184.103	6		190.146	1037		192.167	60		200.258	-14
184.141	10		190.189	1030		192.211	8		200.31	-7
184.179	16		190.232	1275		192.256	-27		200.362	-12
184.217	16		190.275	1810		192.301	-66		200.413	-5
184.254	9		190.318	2650		192.346	-88		200.465	-14
184.292	0		190.361	3601		192.39	-95		200.517	0
184.33	-4		190.404	4386		192.435	-104		200.568	2
184.368	-1		190.448	4710		192.48	-101		200.62	4
184.406	10		190.491	4442		192.525	-110		200.672	4
184.444	12		190.534	3813		192.569	-105		200.724	2
184.481	29		190.577	2972		192.614	-104		200.775	5
184.519	29		190.62	2192		192.659	-103		200.827	-3
184.557	29		190.663	1575		192.704	-105		200.879	-2
184.595	26		190.706	1105		192.748	-101		200.93	-7
184.633	16		190.749	804		192.793	-105		200.982	-8
184.671	0		190.792	691		192.838	-84		201.034	-5
184.709	0		190.835	677		192.883	-97		201.085	2
184.746	-1		190.878	707		192.927	-88		201.137	6
184.784	-4		190.921	773		192.972	-80		201.189	12
184.822	7		190.964	831		193.017	-81		201.24	18
184.86	12		191.007	830		193.062	-76		201.292	22
184.898	21		191.05	861		193.107	-78		201.344	28
184.936	31		191.093	921		193.151	-74		201.395	20
184.974	37		191.136	1145		193.196	-57		201.447	15
185.011	16		191.179	1614		193.241	-1		201.499	11
185.049	6		191.222	2439		193.286	44		201.55	9
185.087	0		191.265	3508		193.33	127		201.602	1
185.125	-2		191.308	4514		193.375	172		201.654	2
185.163	-1		191.351	5215		193.42	185		201.705	2
185.201	10		191.394	5373		193.465	162		201.757	-6
185.238	25		191.437	5088		193.509	120		201.809	-1
185.276	21		191.48	4985		193.554	55		201.86	-5
185.314	30		191.523	5661		193.599	7		201.912	-17
185.352	18		191.566	8173		193.644	-33		201.964	-8
185.39	17		191.609	12615		193.688	-78		202.016	-5
185.428	3		191.652	18338		193.733	-93		202.067	-3
185.466	-10		191.695	23932		193.778	-105		202.119	-10
185.503	-3		191.738	27455		193.823	-103		202.171	0
185.541	9		191.781	27696		193.868	-111		202.222	8
185.579	15		191.824	24696		193.912	-111		202.274	14
185.617	25		191.867	19991		193.957	-110		202.326	12
185.655	30		191.91	14787		194.002	-114		202.377	23
185.693	45		191.954	10023		194.047	-109		202.429	27
185.731	24		191.997	6554		194.091	-113		202.481	21
185.768	13		192.04	4134		194.136	-102		202.532	31
185.806	11		192.083	2554		194.181	-98		202.584	20
185.844	4		192.126	1599		194.226	-93		202.636	14
185.882	0		192.169	1067		194.27	-89		202.687	12
185.92	3		192.212	767		194.315	-87		202.739	6
185.958	22		192.255	594		194.36	-71		202.791	20
185.995	43		192.298	453		194.405	-74		202.842	29
186.033	57		192.341	376		194.449	-79		202.894	54
186.071	89		192.384	292		194.494	-76		202.946	64
186.109	88		192.427	282		194.539	-60		202.997	70
186.147	85		192.47	280		194.584	-42		203.049	71
186.185	65		192.513	278		194.628	2		203.101	61
186.223	48		192.556	294		194.673	73		203.152	34
186.26	26		192.599	321		194.718	143		203.204	22
186.298	15		192.642	328		194.763	186		203.256	12
186.336	19		192.685	297		194.808	183		203.307	11
186.374	25		192.728	269		194.852	157		203.359	12
186.412	31		192.771	279		194.897	105		203.411	6
186.45	27		192.814	274		194.942	45		203.463	0
186.488	15		192.857	302		194.987	3		203.514	-2
186.525	17		192.9	367		195.031	-38		203.566	5
186.563	3		192.943	448		195.076	-62		203.618	-3
186.601	-1		192.986	556		195.121	-84		203.669	-5
186.639	-1		193.029	621		195.166	-91		203.721	1
186.677	10		193.072	644		195.21	-103		203.773	3
186.715	26		193.115	601		195.255	-107		203.824	3
186.752	41		193.158	511		195.3	-103		203.876	14
186.79	52		193.201	407		195.345	-112		203.928	23
186.828	54		193.244	316		195.389	-112		203.979	35
186.866	52		193.287	226		195.434	-116		204.031	37
186.904	32		193.33	185		195.479	-110		204.083	56
186.942	12		193.373	162		195.524	-99		204.134	49
186.98	3		193.417	156		195.568	-98		204.186	47
187.017	-7		193.46	162		195.613	-91		204.238	44
187.055	-4		193.503	152		195.658	-74		204.289	37
187.093	2		193.546	142		195.703	-68		204.341	23
187.131	4		193.589	125		195.748	-74		204.393	28
187.169	8		193.632	111		195.792	-79		204.444	39
187.207	23		193.675	96		195.837	-71		204.496	67
187.245	43		193.718	99		195.882	-72		204.548	103
187.282	57		193.761	106		195.927	-63		204.599	130
187.32	54		193.804	127		195.971	-21		204.651	141
187.358	52		193.847	156		196.016	34		204.703	142
187.396	42		193.89	161		196.061	112		204.755	126
187.434	24		193.933	169		196.106	157		204.806	100
187.472	2		193.976	158		196.15	201		204.858	67
187.509	-8		194.019	145		196.195	193		204.91	52
187.547	-14		194.062	117		196.24	161		204.961	37
187.585	-19		194.105	109		196.285	95		205.013	21
187.623	-11		194.148	118		196.329	43		205.065	15
187.661	-13		194.191	135		196.374	-9		205.116	6
187.699	-1		194.234	193		196.419	-47		205.168	4
187.737	0		194.277	261		196.464	-72		205.22	1
187.774	4		194.32	319		196.509	-95		205.271	6
187.812	3		194.363	352		196.553	-102		205.323	3
187.85	0		194.406	360		196.598	-107		205.375	7
187.888	-4		194.449	312		196.643	-104		205.426	2
187.926	2		194.492	265		196.688	-108		205.478	11
187.964	12		194.535	193		196.732	-112		205.53	14
188.002	31		194.578	146		196.777	-108		205.581	22
188.039	60		194.621	101		196.822	-103		205.633	24
188.077	84		194.664	84		196.867	-102		205.685	35
188.115	126		194.707	87		196.911	-93		205.736	38
188.153	139		194.75	91		196.956	-96		205.788	47
188.191	135		194.793	97		197.001	-84		205.84	51
188.229	100		194.836	123		197.046	-76		205.891	50
188.266	71		194.88	137		197.09	-60		205.943	36
188.304	50		194.923	124		197.135	-70		205.995	26
188.342	56		194.966	110		197.18	-66		206.047	20
188.38	66		195.009	95		197.225	-64		206.098	27
188.418	77		195.052	92		197.269	-63		206.15	44
188.456	102		195.095	75		197.314	-50		206.202	70
188.494	97		195.138	82		197.359	-4		206.253	105
188.531	87		195.181	95		197.404	66		206.305	128
188.569	72		195.224	115		197.449	155		206.357	128
188.607	46		195.267	131		197.493	226		206.408	120
188.645	40		195.31	138		197.538	227		206.46	102
188.683	33		195.353	132		197.583	231		206.512	72
188.721	41		195.396	128		197.628	184		206.563	48
188.759	35		195.439	126		197.672	99		206.615	36
188.796	36		195.482	117		197.717	32		206.667	30
188.834	32		195.525	138		197.762	-13		206.718	18
188.872	29		195.568	174		197.807	-51		206.77	9
188.91	39		195.611	223		197.851	-74		206.822	18
188.948	39		195.654	252		197.896	-91		206.873	7
188.986	55		195.697	276		197.941	-91		206.925	1
189.023	64		195.74	265		197.986	-101		206.977	4
189.061	53		195.783	234		198.03	-99		207.028	8
189.099	35		195.826	201		198.075	-92		207.08	7
189.137	15		195.869	170		198.12	-96		207.132	8
189.175	12		195.912	151		198.165	-99		207.183	13
189.213	-7		195.955	150		198.209	-99		207.235	15
189.251	-13		195.998	172		198.254	-103		207.287	34
189.288	-15		196.041	186		198.299	-92		207.339	47
189.326	-14		196.084	196		198.344	-89		207.39	52
189.364	-5		196.127	186		198.389	-82		207.442	56
189.402	-7		196.17	165		198.433	-74		207.494	57
189.44	11		196.213	119		198.478	-69		207.545	59
189.478	12		196.256	94		198.523	-68		207.597	54
189.516	12		196.299	70		198.568	-78		207.649	45
189.553	16		196.343	64		198.612	-68		207.7	34
189.591	15		196.386	75		198.657	-60		207.752	51
189.629	1		196.429	124		198.702	-34		207.804	44
189.667	-4		196.472	149		198.747	19		207.855	80
189.705	-7		196.515	182		198.791	105		207.907	121
189.743	-20		196.558	174		198.836	155		207.959	139
189.78	-10		196.601	139		198.881	215		208.01	152
189.818	-5		196.644	109		198.926	222		208.062	150
189.856	-4		196.687	89		198.97	203		208.114	134
189.894	0		196.73	82		199.015	133		208.165	103
189.932	12		196.773	75		199.06	72		208.217	65
189.97	-3		196.816	117		199.105	18		208.269	48
190.008	-5		196.859	176		199.15	-26		208.32	33
190.045	-10		196.902	223		199.194	-56		208.372	30
190.083	-11		196.945	272		199.239	-68		208.424	15
190.121	-17		196.988	283		199.284	-68		208.475	9
190.159	-16		197.031	252		199.329	-65		208.527	4
190.197	-7		197.074	212		199.373	-67		208.579	-1
190.235	4		197.117	171		199.418	-57		208.63	10
190.273	9		197.16	160		199.463	-54		208.682	5
190.31	16		197.203	174		199.508	-55		208.734	17
190.348	12		197.246	184		199.552	-56		208.786	16
190.386	2		197.289	203		199.597	-61		208.837	16
190.424	0		197.332	210		199.642	-67		208.889	23
190.462	-2		197.375	194		199.687	-69		208.941	37
190.5	-13		197.418	164		199.731	-61		208.992	47
190.537	-14		197.461	115		199.776	-54		209.044	51
190.575	-10		197.504	77		199.821	-53		209.096	70
190.613	-11		197.547	61		199.866	-57		209.147	88
190.651	-9		197.59	61		199.91	-56		209.199	82
190.689	8		197.633	68		199.955	-67		209.251	61
190.727	14		197.676	102		200	-54		209.302	51
190.765	25		197.719	130		200.045	-33		209.354	49
190.802	27		197.762	167		200.09	20		209.406	52
190.84	31		197.806	180		200.134	84		209.457	79
190.878	18		197.849	166		200.179	169		209.509	110
190.916	10		197.892	151		200.224	218		209.561	156
190.954	1		197.935	132		200.269	263		209.612	185
190.992	-8		197.978	103		200.313	246		209.664	200
191.03	-7		198.021	90		200.358	178		209.716	206
191.067	0		198.064	96		200.403	96		209.767	171
191.105	-2		198.107	129		200.448	37		209.819	145
191.143	17		198.15	182		200.492	-15		209.871	105
191.181	22		198.193	235		200.537	-52		209.922	72
191.219	7		198.236	282		200.582	-73		209.974	56
191.257	5		198.279	276		200.627	-85		210.026	39
191.294	2		198.322	242		200.671	-98		210.078	26
191.332	-2		198.365	197		200.716	-106		210.129	20
191.37	4		198.408	142		200.761	-102		210.181	17
191.408	13		198.451	114		200.806	-104		210.233	14
191.446	34		198.494	73		200.85	-105		210.284	15
191.484	42		198.537	67		200.895	-104		210.336	12
191.522	51		198.58	87		200.94	-96		210.388	23
191.559	50		198.623	115		200.985	-88		210.439	29
191.597	32		198.666	123		201.03	-86		210.491	24
191.635	21		198.709	128		201.074	-74		210.543	29
191.673	1		198.752	133		201.119	-57		210.594	36
191.711	-9		198.795	119		201.164	-49		210.646	48
191.749	-4		198.838	90		201.209	-53		210.698	68
191.787	-11		198.881	62		201.253	-60		210.749	73
191.824	0		198.924	50		201.298	-61		210.801	84
191.862	9		198.967	57		201.343	-67		210.853	91
191.9	23		199.01	100		201.388	-48		210.904	82
191.938	39		199.053	144		201.432	4		210.956	59
191.976	47		199.096	214		201.477	77		211.008	63
192.014	43		199.139	264		201.522	163		211.059	65
192.051	25		199.182	290		201.567	243		211.111	77
192.089	6		199.225	266		201.611	266		211.163	104
192.127	-1		199.269	225		201.656	250		211.214	160
192.165	-7		199.312	173		201.701	209		211.266	193
192.203	-7		199.355	155		201.746	138		211.318	220
192.241	-10		199.398	159		201.791	76		211.37	232
192.279	-16		199.441	235		201.835	11		211.421	212
192.316	-5		199.484	302		201.88	-24		211.473	178
192.354	6		199.527	401		201.925	-63		211.525	149
192.392	3		199.57	436		201.97	-67		211.576	117
192.43	4		199.613	416		202.014	-79		211.628	102
192.468	1		199.656	342		202.059	-84		211.68	85
192.506	6		199.699	267		202.104	-84		211.731	74
192.544	-8		199.742	201		202.149	-84		211.783	59
192.581	0		199.785	134		202.193	-100		211.835	66
192.619	4		199.828	111		202.238	-82		211.886	59
192.657	11		199.871	101		202.283	-84		211.938	59
192.695	23		199.914	116		202.328	-76		211.99	62
192.733	27		199.957	129		202.372	-68		212.041	56
192.771	41		200	148		202.417	-64		212.093	49
192.808	42		200.043	147		202.462	-55		212.145	56
192.846	20		200.086	130		202.507	-45		212.196	45
192.884	8		200.129	93		202.551	-41		212.248	53
192.922	4		200.172	71		202.596	-51		212.3	68
192.96	2		200.215	50		202.641	-52		212.351	83
192.998	16		200.258	54		202.686	-52		212.403	99
193.036	22		200.301	75		202.731	-33		212.455	98
193.073	43		200.344	99		202.775	14		212.506	99
193.111	72		200.387	131		202.82	87		212.558	87
193.149	102		200.43	158		202.865	189		212.61	80
193.187	110		200.473	156		202.91	298		212.661	68
193.225	114		200.516	149		202.954	358		212.713	72
193.263	92		200.559	121		202.999	355		212.765	93
193.301	71		200.602	92		203.044	303		212.817	135
193.338	33		200.645	83		203.089	228		212.868	174
193.376	11		200.688	90		203.133	143		212.92	209
193.414	0		200.731	88		203.178	56		212.972	238
193.452	-6		200.775	114		203.223	17		213.023	225
193.49	-3		200.818	139		203.268	-23		213.075	193
193.528	3		200.861	146		203.312	-37		213.127	143
193.565	17		200.904	122		203.357	-52		213.178	109
193.603	22		200.947	95		203.402	-52		213.23	78
193.641	25		200.99	65		203.447	-41		213.282	56
193.679	13		201.033	50		203.491	-39		213.333	39
193.717	7		201.076	48		203.536	-27		213.385	30
193.755	6		201.119	54		203.581	-23		213.437	29
193.793	10		201.162	61		203.626	-19		213.488	14
193.83	18		201.205	78		203.671	-4		213.54	15
193.868	20		201.248	81		203.715	-7		213.592	21
193.906	31		201.291	71		203.76	9		213.643	23
193.944	17		201.334	59		203.805	29		213.695	18
193.982	7		201.377	49		203.85	35		213.747	21
194.02	1		201.42	50		203.894	37		213.798	35
194.058	-3		201.463	53		203.939	48		213.85	39
194.095	-18		201.506	67		203.984	42		213.902	44
194.133	-10		201.549	80		204.029	45		213.953	68
194.171	-13		201.592	88		204.073	66		214.005	96
194.209	-11		201.635	81		204.118	113		214.057	93
194.247	12		201.678	69		204.163	187		214.109	115
194.285	18		201.721	48		204.208	339		214.16	112
194.322	18		201.764	31		204.252	481		214.212	88
194.36	29		201.807	23		204.297	579		214.264	77
194.398	23		201.85	7		204.342	606		214.315	61
194.436	16		201.893	21		204.387	556		214.367	75
194.474	3		201.936	25		204.432	468		214.419	109
194.512	-10		201.979	46		204.476	367		214.47	156
194.55	-8		202.022	60		204.521	294		214.522	204
194.587	-2		202.065	74		204.566	246		214.574	246
194.625	6		202.108	79		204.611	264		214.625	267
194.663	3		202.151	67		204.655	321		214.677	253
194.701	12		202.194	56		204.7	403		214.729	210
194.739	17		202.238	46		204.745	541		214.78	156
194.777	-3		202.281	42		204.79	633		214.832	119
194.815	-9		202.324	40		204.834	734		214.884	87
194.852	-13		202.367	43		204.879	771		214.935	68
194.89	-12		202.41	51		204.924	752		214.987	46
194.928	-12		202.453	55		204.969	698		215.039	42
194.966	-15		202.496	34		205.013	679		215.09	44
195.004	-13		202.539	28		205.058	612		215.142	33
195.042	0		202.582	21		205.103	566		215.194	23
195.079	2		202.625	11		205.148	533		215.245	31
195.117	9		202.668	5		205.192	530		215.297	26
195.155	10		202.711	3		205.237	508		215.349	35
195.193	6		202.754	3		205.282	488		215.401	35
195.231	-8		202.797	13		205.327	452		215.452	52
195.269	-11		202.84	17		205.372	455		215.504	60
195.307	-7		202.883	16		205.416	461		215.556	71
195.344	-16		202.926	15		205.461	584		215.607	96
195.382	-12		202.969	18		205.506	787		215.659	101
195.42	-12		203.012	10		205.551	1045		215.711	126
195.458	-4		203.055	9		205.595	1332		215.762	120
195.496	8		203.098	7		205.64	1574		215.814	125
195.534	11		203.141	11		205.685	1647		215.866	109
195.572	15		203.184	27		205.73	1510		215.917	82
195.609	18		203.227	26		205.774	1306		215.969	87
195.647	11		203.27	40		205.819	1060		216.021	109
195.685	-15		203.313	46		205.864	822		216.072	154
195.723	-13		203.356	50		205.909	638		216.124	213
195.761	-18		203.399	44		205.953	527		216.176	264
195.799	-13		203.442	34		205.998	446		216.227	319
195.836	-18		203.485	25		206.043	390		216.279	332
195.874	-18		203.528	10		206.088	363		216.331	293
195.912	-11		203.571	2		206.132	348		216.382	226
195.95	-8		203.614	0		206.177	332		216.434	171
195.988	0		203.657	-2		206.222	305		216.486	124
196.026	-6		203.701	1		206.267	272		216.537	89
196.064	-12		203.744	19		206.312	273		216.589	66
196.101	-10		203.787	21		206.356	253		216.641	55
196.139	-12		203.83	24		206.401	274		216.693	30
196.177	-22		203.873	31		206.446	300		216.744	19
196.215	-19		203.916	26		206.491	317		216.796	20
196.253	-17		203.959	21		206.535	325		216.848	26
196.291	-18		204.002	10		206.58	349		216.899	27
196.329	-20		204.045	-6		206.625	357		216.951	29
196.366	-10		204.088	-2		206.67	332		217.003	36
196.404	-10		204.131	3		206.714	358		217.054	44
196.442	-22		204.174	15		206.759	390		217.106	50
196.48	-18		204.217	28		206.804	512		217.158	70
196.518	-8		204.26	25		206.849	715		217.209	69
196.556	2		204.303	24		206.893	1047		217.261	93
196.593	7		204.346	26		206.938	1351		217.313	113
196.631	17		204.389	20		206.983	1583		217.364	115
196.669	28		204.432	5		207.028	1677		217.416	115
196.707	27		204.475	6		207.073	1530		217.468	111
196.745	30		204.518	4		207.117	1318		217.519	89
196.783	14		204.561	15		207.162	1045		217.571	73
196.821	2		204.604	37		207.207	750		217.623	80
196.858	-19		204.647	48		207.252	543		217.674	113
196.896	-8		204.69	69		207.296	427		217.726	161
196.934	-3		204.733	68		207.341	332		217.778	231
196.972	-6		204.776	58		207.386	281		217.829	283
197.01	0		204.819	33		207.431	266		217.881	284
197.048	1		204.862	19		207.475	238		217.933	285
197.086	0		204.905	7		207.52	229		217.984	238
197.123	-15		204.948	17		207.565	231		218.036	176
197.161	-4		204.991	18		207.61	221		218.088	133
197.199	0		205.034	37		207.654	222		218.14	98
197.237	0		205.077	43		207.699	226		218.191	71
197.275	12		205.12	45		207.744	250		218.243	55
197.313	24		205.164	34		207.789	312		218.295	41
197.35	32		205.207	26		207.833	412		218.346	31
197.388	32		205.25	8		207.878	492		218.398	32
197.426	37		205.293	3		207.923	545		218.45	24
197.464	33		205.336	2		207.968	563		218.501	30
197.502	38		205.379	15		208.013	562		218.553	26
197.54	46		205.422	36		208.057	595		218.605	25
197.578	52		205.465	53		208.102	714		218.656	45
197.615	45		205.508	63		208.147	1044		218.708	47
197.653	37		205.551	64		208.192	1585		218.76	58
197.691	29		205.594	60		208.236	2376		218.811	73
197.729	22		205.637	47		208.281	3233		218.863	87
197.767	4		205.68	30		208.326	3829		218.915	110
197.805	-1		205.723	13		208.371	3989		218.966	122
197.843	6		205.766	9		208.415	3708		219.018	136
197.88	2		205.809	21		208.46	3072		219.07	126
197.918	5		205.852	20		208.505	2292		219.121	101
197.956	18		205.895	43		208.55	1570		219.173	99
197.994	13		205.938	57		208.594	1046		219.225	84
198.032	14		205.981	55		208.639	653		219.276	115
198.07	5		206.024	53		208.684	452		219.328	147
198.107	-2		206.067	45		208.729	318		219.38	226
198.145	-8		206.11	38		208.774	311		219.432	275
198.183	-2		206.153	45		208.818	301		219.483	340
198.221	3		206.196	57		208.863	316		219.535	325
198.259	5		206.239	70		208.908	332		219.587	280
198.297	20		206.282	81		208.953	347		219.638	218
198.335	17		206.325	68		208.997	382		219.69	169
198.372	18		206.368	51		209.042	449		219.742	110
198.41	9		206.411	37		209.087	603		219.793	94
198.448	1		206.454	16		209.132	909		219.845	46
198.486	-7		206.497	8		209.176	1309		219.897	30
198.524	-4		206.54	5		209.221	1689		219.948	27
198.562	-19		206.583	6		209.266	1994		220	25
198.6	-17		206.627	8		209.311	2116		220.052	23
198.637	-16		206.67	13		209.355	2191		220.103	18
198.675	-21		206.713	8		209.4	2302		220.155	18
198.713	-10		206.756	6		209.445	3010		220.207	23
198.751	-12		206.799	-2		209.49	4725		220.258	33
198.789	-11		206.842	-9		209.534	7533		220.31	37
198.827	-6		206.885	-13		209.579	11157		220.362	45
198.864	-4		206.928	-11		209.624	14895		220.413	62
198.902	-13		206.971	-11		209.669	17467		220.465	68
198.94	-18		207.014	-7		209.714	17749		220.517	95
198.978	-22		207.057	-10		209.758	16110		220.568	107
199.016	-22		207.1	0		209.803	13178		220.62	118
199.054	-20		207.143	7		209.848	9602		220.672	118
199.092	-21		207.186	18		209.893	6546		220.724	93
199.129	-17		207.229	12		209.937	4200		220.775	85
199.167	-18		207.272	23		209.982	2562		220.827	69
199.205	-14		207.315	5		210.027	1541		220.879	85
199.243	-17		207.358	3		210.072	934		220.93	127
199.281	-6		207.401	-6		210.116	589		220.982	187
199.319	-13		207.444	-3		210.161	406		221.034	252
199.357	-12		207.487	-10		210.206	301		221.085	315
199.394	-14		207.53	-16		210.251	218		221.137	326
199.432	-14		207.573	-9		210.295	163		221.189	276
199.47	-4		207.616	-9		210.34	123		221.24	240
199.508	-19		207.659	-2		210.385	104		221.292	180
199.546	-7		207.702	-7		210.43	100		221.344	138
199.584	-14		207.745	-4		210.474	129		221.395	83
199.621	-18		207.788	2		210.519	128		221.447	50
199.659	-19		207.831	2		210.564	147		221.499	37
199.697	-14		207.874	-7		210.609	138		221.55	25
199.735	-18		207.917	0		210.654	120		221.602	15
199.773	-12		207.96	0		210.698	112		221.654	22
199.811	-18		208.003	-2		210.743	117		221.705	18
199.849	-19		208.046	-4		210.788	127		221.757	21
199.886	-17		208.09	8		210.833	184		221.809	18
199.924	-13		208.133	5		210.877	271		221.86	23
199.962	-14		208.176	6		210.922	388		221.912	35
200	-12		208.219	-4		210.967	507		221.964	52
200.038	-14		208.262	0		211.012	591		222.016	57
200.076	-16		208.305	-10		211.056	592		222.067	72
200.114	-8		208.348	-8		211.101	524		222.119	94
200.151	-6		208.391	-3		211.146	390		222.171	118
200.189	-1		208.434	-8		211.191	259		222.222	128
200.227	1		208.477	-8		211.235	153		222.274	142
200.265	-9		208.52	1		211.28	80		222.326	126
200.303	-17		208.563	-5		211.325	25		222.377	101
200.341	-22		208.606	2		211.37	19		222.429	83
200.379	-18		208.649	-5		211.415	3		222.481	101
200.416	-19		208.692	-9		211.459	-4		222.532	128
200.454	-16		208.735	-13		211.504	-15		222.584	198
200.492	-17		208.778	-12		211.549	-18		222.636	288
200.53	-11		208.821	-9		211.594	-35		222.687	343
200.568	-10		208.864	-6		211.638	-45		222.739	368
200.606	-14		208.907	-5		211.683	-49		222.791	363
200.643	-7		208.95	3		211.728	-54		222.842	298
200.681	-14		208.993	11		211.773	-35		222.894	228
200.719	-13		209.036	16		211.817	-13		222.946	166
200.757	-10		209.079	10		211.862	0		222.997	116
200.795	-1		209.122	6		211.907	12		223.049	70
200.833	1		209.165	1		211.952	12		223.101	42
200.871	-4		209.208	-8		211.996	1		223.152	39
200.908	2		209.251	-7		212.041	-15		223.204	14
200.946	-2		209.294	2		212.086	-21		223.256	17
200.984	-13		209.337	4		212.131	-1		223.307	12
201.022	-17		209.38	13		212.175	57		223.359	16
201.06	-20		209.423	24		212.22	139		223.411	24
201.098	-18		209.466	25		212.265	237		223.463	34
201.136	-22		209.509	20		212.31	320		223.514	39
201.173	-13		209.552	19		212.355	381		223.566	45
201.211	-19		209.596	21		212.399	383		223.618	48
201.249	-2		209.639	7		212.444	313		223.669	63
201.287	1		209.682	10		212.489	219		223.721	81
201.325	0		209.725	7		212.534	130		223.773	101
201.363	-2		209.768	28		212.578	49		223.824	116
201.4	-6		209.811	29		212.623	2		223.876	125
201.438	-14		209.854	29		212.668	-20		223.928	104
201.476	-8		209.897	32		212.713	-25		223.979	91
201.514	-20		209.94	19		212.757	-34		224.031	78
201.552	-15		209.983	17		212.802	-13		224.083	81
201.59	-13		210.026	3		212.847	-16		224.134	110
201.628	-5		210.069	7		212.892	-7		224.186	168
201.665	-12		210.112	15		212.936	-10		224.238	233
201.703	-16		210.155	31		212.981	-26		224.289	295
201.741	-13		210.198	45		213.026	-52		224.341	325
201.779	-15		210.241	64		213.071	-65		224.393	319
201.817	-18		210.284	62		213.115	-58		224.444	273
201.855	-9		210.327	64		213.16	-45		224.496	209
201.893	-13		210.37	48		213.205	-34		224.548	152
201.93	-17		210.413	37		213.25	-18		224.599	110
201.968	-17		210.456	22		213.295	-10		224.651	72
202.006	-17		210.499	20		213.339	-3		224.703	42
202.044	-17		210.542	26		213.384	-12		224.755	30
202.082	-13		210.585	44		213.429	-14		224.806	8
202.12	-19		210.628	47		213.474	-16		224.858	19
202.157	-30		210.671	51		213.518	20		224.91	17
202.195	-21		210.714	46		213.563	56		224.961	22
202.233	-8		210.757	27		213.608	117		225.013	15
202.271	-6		210.8	12		213.653	160		225.065	29
202.309	-4		210.843	10		213.697	183		225.116	40
202.347	-4		210.886	15		213.742	173		225.168	55
202.385	-4		210.929	21		213.787	142		225.22	57
202.422	-17		210.972	34		213.832	92		225.271	75
202.46	-19		211.015	48		213.876	47		225.323	97
202.498	-24		211.059	57		213.921	30		225.375	112
202.536	-17		211.102	45		213.966	19		225.426	134
202.574	-15		211.145	36		214.011	13		225.478	132
202.612	-21		211.188	36		214.056	27		225.53	135
202.65	-20		211.231	28		214.1	35		225.581	112
202.687	-23		211.274	23		214.145	36		225.633	83
202.725	-17		211.317	32		214.19	2		225.685	91
202.763	-18		211.36	75		214.235	-33		225.736	128
202.801	-20		211.403	99		214.279	-50		225.788	191
202.839	-17		211.446	131		214.324	-67		225.84	270
202.877	-24		211.489	144		214.369	-66		225.891	316
202.914	-24		211.532	125		214.414	-46		225.943	363
202.952	-17		211.575	104		214.458	-25		225.995	342
202.99	-16		211.618	66		214.503	-9		226.047	304
203.028	-24		211.661	56		214.548	26		226.098	238
203.066	-17		211.704	45		214.593	35		226.15	165
203.104	-16		211.747	33		214.637	14		226.202	123
203.142	-20		211.79	38		214.682	-18		226.253	88
203.179	-16		211.833	43		214.727	-37		226.305	48
203.217	-17		211.876	39		214.772	-46		226.357	21
203.255	-13		211.919	35		214.816	-23		226.408	20
203.293	-6		211.962	36		214.861	36		226.46	21
203.331	-8		212.005	23		214.906	95		226.512	23
203.369	-5		212.048	21		214.951	160		226.563	18
203.407	-13		212.091	35		214.996	204		226.615	37
203.444	-6		212.134	46		215.04	207		226.667	36
203.482	-24		212.177	77		215.085	174		226.718	46
203.52	-24		212.22	88		215.13	126		226.77	45
203.558	-24		212.263	72		215.175	65		226.822	57
203.596	-25		212.306	66		215.219	33		226.873	80
203.634	-21		212.349	52		215.264	26		226.925	87
203.671	-12		212.392	33		215.309	18		226.977	114
203.709	-20		212.435	24		215.354	36		227.028	138
203.747	-16		212.478	30		215.398	38		227.08	141
203.785	-19		212.522	52		215.443	26		227.132	121
203.823	-21		212.565	66		215.488	-13		227.183	103
203.861	-24		212.608	72		215.533	-45		227.235	101
203.899	-26		212.651	67		215.577	-62		227.287	93
203.936	-26		212.694	54		215.622	-80		227.339	141
203.974	-21		212.737	27		215.667	-75		227.39	212
204.012	-14		212.78	21		215.712	-57		227.442	285
204.05	-12		212.823	23		215.756	-42		227.494	346
204.088	-19		212.866	27		215.801	-3		227.545	390
204.126	-20		212.909	48		215.846	13		227.597	382
204.164	-20		212.952	56		215.891	10		227.649	320
204.201	-25		212.995	63		215.936	-4		227.7	241
204.239	-20		213.038	55		215.98	-19		227.752	169
204.277	-21		213.081	34		216.025	-45		227.804	118
204.315	-27		213.124	20		216.07	-68		227.855	87
204.353	-21		213.167	18		216.115	-62		227.907	65
204.391	-26		213.21	12		216.159	-32		227.959	33
204.428	-21		213.253	19		216.204	3		228.01	25
204.466	-10		213.296	35		216.249	43		228.062	27
204.504	-19		213.339	24		216.294	92		228.114	21
204.542	-19		213.382	22		216.338	100		228.165	32
204.58	-21		213.425	13		216.383	79		228.217	30
204.618	-21		213.468	-2		216.428	23		228.269	49
204.656	-21		213.511	-4		216.473	-9		228.32	50
204.693	-26		213.554	-14		216.517	-45		228.372	60
204.731	-20		213.597	-10		216.562	-70		228.424	80
204.769	-17		213.64	-4		216.607	-76		228.475	105
204.807	-10		213.683	-3		216.652	-61		228.527	131
204.845	-6		213.726	10		216.697	-40		228.579	171
204.883	-14		213.769	14		216.741	-25		228.63	186
204.921	-11		213.812	7		216.786	-17		228.682	196
204.958	-15		213.855	4		216.831	-27		228.734	194
204.996	-16		213.898	-5		216.876	-51		228.786	153
205.034	-18		213.941	-11		216.92	-66		228.837	141
205.072	-15		213.985	-11		216.965	-83		228.889	152
205.11	-8		214.028	-4		217.01	-77		228.941	213
205.148	-8		214.071	5		217.055	-66		228.992	309
205.185	0		214.114	23		217.099	-38		229.044	436
205.223	4		214.157	26		217.144	12		229.096	536
205.261	5		214.2	36		217.189	46		229.147	541
205.299	-10		214.243	28		217.234	77		229.199	526
205.337	-13		214.286	13		217.278	68		229.251	431
205.375	-5		214.329	-7		217.323	27		229.302	339
205.413	-18		214.372	-8		217.368	-7		229.354	259
205.45	-9		214.415	-10		217.413	-30		229.406	179
205.488	0		214.458	-9		217.457	-27		229.457	109
205.526	-2		214.501	-5		217.502	-12		229.509	81
205.564	-8		214.544	5		217.547	24		229.561	70
205.602	-4		214.587	14		217.592	65		229.612	63
205.64	-4		214.63	12		217.637	76		229.664	58
205.678	-3		214.673	3		217.681	59		229.716	72
205.715	2		214.716	-8		217.726	32		229.767	79
205.753	6		214.759	-13		217.771	5		229.819	81
205.791	16		214.802	-13		217.816	-31		229.871	91
205.829	18		214.845	-14		217.86	-57		229.922	117
205.867	32		214.888	-7		217.905	-65		229.974	124
205.905	28		214.931	0		217.95	-53		230.026	164
205.942	10		214.974	9		217.995	-42		230.078	231
205.98	0		215.017	14		218.039	-24		230.129	329
206.018	-6		215.06	21		218.084	-5		230.181	437
206.056	-1		215.103	24		218.129	-11		230.233	513
206.094	-6		215.146	10		218.174	-31		230.284	525
206.132	-6		215.189	-3		218.218	-45		230.336	485
206.17	-7		215.232	-4		218.263	-69		230.388	421
206.207	-18		215.275	-7		218.308	-78		230.439	388
206.245	-10		215.318	-5		218.353	-75		230.491	440
206.283	-15		215.361	8		218.397	-57		230.543	616
206.321	-13		215.404	15		218.442	-28		230.594	877
206.359	0		215.448	8		218.487	6		230.646	1176
206.397	7		215.491	19		218.532	8		230.698	1379
206.435	15		215.534	9		218.577	12		230.749	1443
206.472	12		215.577	2		218.621	-11		230.801	1331
206.51	16		215.62	-9		218.666	-23		230.853	1113
206.548	6		215.663	-11		218.711	-38		230.904	833
206.586	0		215.706	-9		218.756	-31		230.956	588
206.624	-7		215.749	-2		218.8	-13		231.008	387
206.662	-5		215.792	0		218.845	9		231.059	246
206.699	-5		215.835	5		218.89	20		231.111	161
206.737	-5		215.878	11		218.935	12		231.163	109
206.775	-14		215.921	9		218.979	12		231.214	61
206.813	-16		215.964	-7		219.024	-9		231.266	45
206.851	-2		216.007	-6		219.069	-42		231.318	48
206.889	-15		216.05	-10		219.114	-61		231.37	47
206.927	-15		216.093	-9		219.158	-63		231.421	59
206.964	-18		216.136	-5		219.203	-69		231.473	64
207.002	-19		216.179	3		219.248	-57		231.525	54
207.04	-20		216.222	20		219.293	-53		231.576	65
207.078	-19		216.265	27		219.338	-44		231.628	68
207.116	-26		216.308	29		219.382	-57		231.68	86
207.154	-22		216.351	32		219.427	-70		231.731	104
207.192	-22		216.394	13		219.472	-83		231.783	118
207.229	-18		216.437	12		219.517	-88		231.835	142
207.267	-19		216.48	0		219.561	-82		231.886	123
207.305	-22		216.523	-1		219.606	-84		231.938	119
207.343	-19		216.566	-4		219.651	-68		231.99	114
207.381	-21		216.609	6		219.696	-67		232.041	112
207.419	-29		216.652	13		219.74	-64		232.093	129
207.456	-28		216.695	9		219.785	-67		232.145	197
207.494	-16		216.738	11		219.83	-84		232.196	270
207.532	-20		216.781	1		219.875	-87		232.248	347
207.57	-14		216.824	0		219.919	-95		232.3	393
207.608	-14		216.867	-6		219.964	-90		232.351	395
207.646	-14		216.91	-5		220.009	-92		232.403	353
207.684	-15		216.954	3		220.054	-65		232.455	280
207.721	-21		216.997	11		220.098	-37		232.506	212
207.759	-21		217.04	20		220.143	-9		232.558	146
207.797	-27		217.083	15		220.188	5		232.61	87
207.835	-22		217.126	16		220.233	6		232.661	74
207.873	-14		217.169	12		220.278	-17		232.713	38
207.911	-16		217.212	-8		220.322	-22		232.765	33
207.949	-20		217.255	-22		220.367	-53		232.817	22
207.986	-19		217.298	-20		220.412	-66		232.868	16
208.024	-22		217.341	-22		220.457	-64		232.92	22
208.062	-26		217.384	-31		220.501	-75		232.972	41
208.1	-23		217.427	-22		220.546	-64		233.023	45
208.138	-25		217.47	-20		220.591	-72		233.075	44
208.176	-33		217.513	-13		220.636	-86		233.127	51
208.213	-26		217.556	-1		220.68	-95		233.178	51
208.251	-26		217.599	0		220.725	-107		233.23	74
208.289	-22		217.642	-1		220.77	-115		233.282	76
208.327	-31		217.685	-6		220.815	-107		233.333	93
208.365	-17		217.728	-16		220.859	-108		233.385	120
208.403	-25		217.771	-10		220.904	-97		233.437	129
208.441	-16		217.814	-13		220.949	-104		233.488	120
208.478	-24		217.857	-6		220.994	-97		233.54	105
208.516	-25		217.9	-4		221.038	-92		233.592	93
208.554	-14		217.943	7		221.083	-103		233.643	101
208.592	-20		217.986	-8		221.128	-113		233.695	141
208.63	-23		218.029	0		221.173	-112		233.747	202
208.668	-24		218.072	-7		221.218	-110		233.798	290
208.706	-20		218.115	-10		221.262	-98		233.85	353
208.743	-22		218.158	-10		221.307	-94		233.902	371
208.781	-23		218.201	-14		221.352	-69		233.953	355
208.819	-22		218.244	-6		221.397	-62		234.005	318
208.857	-20		218.287	-5		221.441	-40		234.057	242
208.895	-27		218.33	-3		221.486	-41		234.109	191
208.933	-27		218.373	2		221.531	-50		234.16	130
208.97	-22		218.417	-5		221.576	-57		234.212	81
209.008	-14		218.46	-17		221.62	-78		234.264	52
209.046	-16		218.503	-11		221.665	-87		234.315	45
209.084	-17		218.546	-19		221.71	-107		234.367	33
209.122	-16		218.589	-17		221.755	-112		234.419	25
209.16	-15		218.632	-14		221.799	-113		234.47	25
209.198	-23		218.675	-16		221.844	-103		234.522	35
209.235	-19		218.718	-17		221.889	-95		234.574	27
209.273	-20		218.761	-26		221.934	-94		234.625	48
209.311	-25		218.804	-21		221.979	-102		234.677	44
209.349	-21		218.847	-24		222.023	-105		234.729	55
209.387	-23		218.89	-20		222.068	-109		234.78	62
209.425	-19		218.933	-27		222.113	-120		234.832	73
209.463	-21		218.976	-17		222.158	-122		234.884	96
209.5	-28		219.019	-14		222.202	-118		234.935	121
209.538	-29		219.062	-13		222.247	-109		234.987	139
209.576	-18		219.105	-14		222.292	-93		235.039	151
209.614	-21		219.148	-15		222.337	-96		235.09	144
209.652	-17		219.191	-19		222.381	-90		235.142	127
209.69	-17		219.234	-23		222.426	-100		235.194	136
209.727	-17		219.277	-19		222.471	-104		235.245	150
209.765	-15		219.32	-26		222.516	-109		235.297	187
209.803	-20		219.363	-20		222.56	-111		235.349	261
209.841	-19		219.406	-14		222.605	-110		235.401	332
209.879	-20		219.449	-21		222.65	-99		235.452	397
209.917	-17		219.492	-25		222.695	-71		235.504	416
209.955	-15		219.535	-20		222.739	-53		235.556	371
209.992	-16		219.578	-25		222.784	-50		235.607	304
210.03	-13		219.621	-21		222.829	-43		235.659	242
210.068	-13		219.664	-25		222.874	-54		235.711	174
210.106	-9		219.707	-28		222.919	-71		235.762	114
210.144	-16		219.75	-26		222.963	-93		235.814	74
210.182	-19		219.793	-22		223.008	-99		235.866	56
210.22	-24		219.836	-16		223.053	-94		235.917	39
210.257	-23		219.88	-10		223.098	-96		235.969	25
210.295	-18		219.923	-10		223.142	-96		236.021	28
210.333	-14		219.966	-18		223.187	-85		236.072	33
210.371	-11		220.009	-18		223.232	-78		236.124	35
210.409	-6		220.052	-19		223.277	-91		236.176	37
210.447	-3		220.095	-24		223.321	-105		236.227	30
210.484	-7		220.138	-30		223.366	-112		236.279	44
210.522	-8		220.181	-28		223.411	-108		236.331	42
210.56	-15		220.224	-24		223.456	-111		236.382	52
210.598	-11		220.267	-18		223.5	-96		236.434	84
210.636	-3		220.31	-17		223.545	-82		236.486	94
210.674	-10		220.353	-14		223.59	-63		236.537	112
210.712	-1		220.396	-14		223.635	-58		236.589	121
210.749	-2		220.439	-18		223.679	-66		236.641	122
210.787	6		220.482	-15		223.724	-80		236.693	109
210.825	-6		220.525	-24		223.769	-101		236.744	103
210.863	-12		220.568	-25		223.814	-100		236.796	116
210.901	-16		220.611	-28		223.859	-102		236.848	147
210.939	-19		220.654	-23		223.903	-93		236.899	192
210.977	-14		220.697	-19		223.948	-84		236.951	261
211.014	-10		220.74	-16		223.993	-80		237.003	323
211.052	-2		220.783	-19		224.038	-59		237.054	362
211.09	-2		220.826	-26		224.082	-60		237.106	350
211.128	-2		220.869	-25		224.127	-55		237.158	304
211.166	-5		220.912	-29		224.172	-76		237.209	232
211.204	-3		220.955	-27		224.217	-72		237.261	169
211.241	-20		220.998	-21		224.261	-78		237.313	114
211.279	-9		221.041	-25		224.306	-62		237.364	85
211.317	-16		221.084	-22		224.351	-53		237.416	56
211.355	-20		221.127	-21		224.396	-50		237.468	41
211.393	-6		221.17	-26		224.44	-55		237.519	37
211.431	0		221.213	-15		224.485	-76		237.571	30
211.469	-2		221.256	-21		224.53	-95		237.623	18
211.506	-2		221.299	-23		224.575	-99		237.674	25
211.544	-7		221.343	-27		224.62	-108		237.726	22
211.582	-11		221.386	-23		224.664	-115		237.778	26
211.62	-5		221.429	-26		224.709	-111		237.829	20
211.658	-16		221.472	-27		224.754	-114		237.881	31
211.696	-19		221.515	-30		224.799	-110		237.933	53
211.734	-14		221.558	-20		224.843	-105		237.984	76
211.771	-13		221.601	-25		224.888	-115		238.036	92
211.809	-21		221.644	-24		224.933	-115		238.088	128
211.847	-14		221.687	-22		224.978	-123		238.14	144
211.885	-12		221.73	-25		225.022	-125		238.191	145
211.923	-12		221.773	-31		225.067	-128		238.243	135
211.961	-9		221.816	-21		225.112	-126		238.295	112
211.998	-16		221.859	-19		225.157	-122		238.346	102
212.036	-13		221.902	-13		225.201	-112		238.398	132
212.074	-9		221.945	-20		225.246	-105		238.45	188
212.112	-14		221.988	-24		225.291	-98		238.501	239
212.15	-13		222.031	-21		225.336	-83		238.553	318
212.188	-9		222.074	-20		225.38	-82		238.605	362
212.226	-11		222.117	-22		225.425	-88		238.656	370
212.263	-16		222.16	-20		225.47	-97		238.708	329
212.301	-12		222.203	-22		225.515	-113		238.76	285
212.339	-15		222.246	-20		225.56	-120		238.811	208
212.377	-13		222.289	-15		225.604	-125		238.863	152
212.415	-6		222.332	-22		225.649	-123		238.915	97
212.453	-13		222.375	-20		225.694	-120		238.966	66
212.491	-15		222.418	-25		225.739	-128		239.018	48
212.528	-14		222.461	-25		225.783	-120		239.07	37
212.566	-25		222.504	-20		225.828	-122		239.121	35
212.604	-18		222.547	-14		225.873	-111		239.173	27
212.642	-16		222.59	-14		225.918	-116		239.225	23
212.68	-22		222.633	-18		225.962	-124		239.276	14
212.718	-16		222.676	-23		226.007	-111		239.328	26
212.755	-5		222.719	-27		226.052	-117		239.38	23
212.793	-13		222.762	-22		226.097	-117		239.432	39
212.831	-5		222.806	-29		226.141	-127		239.483	45
212.869	-13		222.849	-29		226.186	-121		239.535	53
212.907	-9		222.892	-29		226.231	-118		239.587	86
212.945	-24		222.935	-29		226.276	-107		239.638	107
212.983	-19		222.978	-24		226.321	-109		239.69	122
213.02	-13		223.021	-27		226.365	-108		239.742	133
213.058	-22		223.064	-23		226.41	-114		239.793	123
213.096	-12		223.107	-22		226.455	-121		239.845	113
213.134	-20		223.15	-21		226.5	-119		239.897	104
213.172	-16		223.193	-28		226.544	-119		239.948	115
213.21	-12		223.236	-19		226.589	-113		240	136
213.248	-21		223.279	-20		226.634	-111		240.052	193
213.285	-25		223.322	-26		226.679	-105		240.103	257
213.323	-30		223.365	-26		226.723	-109		240.155	318
213.361	-19		223.408	-24		226.768	-111		240.207	337
213.399	-22		223.451	-29		226.813	-117		240.258	322
213.437	-25		223.494	-30		226.858	-120		240.31	278
213.475	-18		223.537	-31		226.902	-122		240.362	210
213.512	-19		223.58	-26		226.947	-129		240.413	146
213.55	-9		223.623	-21		226.992	-122		240.465	105
213.588	-12		223.666	-25		227.037	-122		240.517	77
213.626	-24		223.709	-24		227.081	-118		240.568	54
213.664	-17		223.752	-28		227.126	-101		240.62	33
213.702	-19		223.795	-26		227.171	-108		240.672	30
213.74	-23		223.838	-25		227.216	-104		240.724	21
213.777	-25		223.881	-28		227.261	-102		240.775	19
213.815	-23		223.924	-33		227.305	-114		240.827	16
213.853	-17		223.967	-29		227.35	-120		240.879	16
213.891	-18		224.01	-34		227.395	-115		240.93	25
213.929	-11		224.053	-37		227.44	-116		240.982	32
213.967	-7		224.096	-29		227.484	-111		241.034	33
214.005	-12		224.139	-25		227.529	-108		241.085	45
214.042	-16		224.182	-22		227.574	-100		241.137	75
214.08	-14		224.225	-27		227.619	-101		241.189	98
214.118	-22		224.269	-30		227.663	-104		241.24	115
214.156	-21		224.312	-30		227.708	-98		241.292	125
214.194	-12		224.355	-26		227.753	-105		241.344	118
214.232	-17		224.398	-24		227.798	-98		241.395	115
214.269	-13		224.441	-27		227.842	-101		241.447	104
214.307	-6		224.484	-28		227.887	-98		241.499	109
214.345	-12		224.527	-22		227.932	-86		241.55	135
214.383	-7		224.57	-17		227.977	-78		241.602	182
214.421	-9		224.613	-24		228.021	-81		241.654	256
214.459	-11		224.656	-23		228.066	-89		241.705	317
214.497	-17		224.699	-15		228.111	-96		241.757	343
214.534	-7		224.742	-25		228.156	-102		241.809	350
214.572	-5		224.785	-25		228.201	-109		241.86	309
214.61	3		224.828	-31		228.245	-105		241.912	240
214.648	3		224.871	-30		228.29	-104		241.964	184
214.686	9		224.914	-22		228.335	-85		242.016	120
214.724	13		224.957	-22		228.38	-75		242.067	78
214.762	3		225	-25		228.424	-59		242.119	49
214.799	-1		225.043	-23		228.469	-62		242.171	43
214.837	3		225.086	-24		228.514	-57		242.222	25
214.875	-9		225.129	-25		228.559	-74		242.274	24
214.913	-12		225.172	-23		228.603	-90		242.326	19
214.951	-14		225.215	-28		228.648	-93		242.377	17
214.989	-7		225.258	-28		228.693	-92		242.429	16
215.026	-10		225.301	-36		228.738	-89		242.481	17
215.064	-12		225.344	-22		228.782	-82		242.532	30
215.102	-13		225.387	-19		228.827	-70		242.584	31
215.14	-14		225.43	-17		228.872	-72		242.636	46
215.178	-13		225.473	-15		228.917	-84		242.687	56
215.216	-4		225.516	-19		228.962	-87		242.739	84
215.254	-7		225.559	-13		229.006	-89		242.791	96
215.291	-16		225.602	-23		229.051	-95		242.842	124
215.329	-15		225.645	-23		229.096	-85		242.894	119
215.367	-17		225.688	-16		229.141	-73		242.946	124
215.405	-21		225.731	-24		229.185	-72		242.997	112
215.443	-22		225.775	-14		229.23	-64		243.049	105
215.481	-11		225.818	-15		229.275	-64		243.101	127
215.519	-19		225.861	-12		229.32	-79		243.152	171
[truncated: 2,495 more rows]

## Sheet: Figure S13
Figure S13
relative position (a.u.)	current (a.u.)
0.48361	-0.12767
0.7377	-0.08945
0.92896	-0.08056
0.17838	-0.31892
0.5027	-0.14701
0.92162	-0.12074
0.74324	-0.09799
0.16346	-0.42771
0.53846	-0.13446
0.75721	-0.10763
0.92548	-0.0896
0.15764	-0.61906
0.50493	-0.13811
0.3773	-0.1378
0.68405	-0.08677
0.90798	-0.10144
0.71069	-0.1246
0.91509	-0.10138
0.41824	-0.09838
0.19364	-0.86956
0.72941	-0.08879
0.48824	-0.11552
0.92353	-0.07181
0.42623	-0.1257
0.90164	-0.11801
0.68579	-0.10495
0.46026	-0.13838
0.9106	-0.10368
0.71192	-0.1017
0.38889	-0.11537
0.88889	-0.08006
0.66239	-0.07212
0.74476	-0.09562
0.93357	-0.1121
0.51049	-0.0949
0.18579	-0.55008
0.16667	-0.85095
0.18438	-0.50467
0.73125	-0.11601
0.11792	-0.31042
0.55189	-0.16146
0.75	-0.07088
0.92689	-0.09418
0.17066	-0.43946
0.91018	-0.09578
0.53593	-0.099
0.88571	-0.12403
0.34643	-0.10984
0.66429	-0.10449
0.19519	-0.39726
0.73529	-0.12361
0.5107	-0.11202
0.92246	-0.0998
0.12308	-0.33233
0.50256	-0.14072
0.75128	-0.08661
0.92308	-0.08064
0.18033	-0.52561
0.10377	-0.41049
0.89387	-0.16637
0.69575	-0.1065
0.50943	-0.13919
0.19817	-0.71914
0.15407	-0.69258
0.16201	-0.34093
0.72346	-0.10296
0.91061	-0.0913
0.53073	-0.13127
0.11446	-0.2998
0.78614	-0.11193
0.53313	-0.10208
0.08854	-0.29515
0.73958	-0.0992
0.92969	-0.08818
0.52865	-0.07409
0.20109	-0.48803
0.52446	-0.13772
0.7337	-0.10755
0.125	-0.39472
0.91204	-0.129
0.49074	-0.13691
0.11628	-0.49824
0.55581	-0.10927
0.79302	-0.10706
0.89789	-0.16972
0.6831	-0.08335
0.40845	-0.09535
0.18079	-0.56245
0.4887	-0.12854
0.13018	-0.34599
0.53846	-0.1183
0.75444	-0.11682
0.92604	-0.08357
0.19617	-0.3874
0.72249	-0.10876
0.49761	-0.13688
0.92344	-0.07851
0.16667	-0.59766
0.16292	-0.50659
0.69382	-0.11069
0.41034	-0.13819
0.66552	-0.08112
0.90345	-0.09418
0.18947	-0.53942
0.50789	-0.14713
0.18687	-0.62439
0.67771	-0.11452
0.43072	-0.1054
0.90663	-0.10229
0.15578	-0.32272
0.45226	-0.13867
0.71608	-0.11533
0.14356	-0.6123
0.5	-0.13474
0.20755	-0.63631
0.69253	-0.12604
0.4569	-0.11145
0.90805	-0.08685
0.17628	-0.54998
0.1686	-0.67638
0.18852	-0.34659
0.74317	-0.12405
0.54918	-0.12355
0.13793	-0.55015
0.19939	-0.57192
0.43264	-0.1424
0.73057	-0.11697
0.93005	-0.08928
0.77513	-0.16916
0.46825	-0.12196
0.94974	-0.07125
0.16931	-0.40195
0.49471	-0.12504
0.9418	-0.08982
0.68944	-0.10534
0.42236	-0.1253
0.91304	-0.10762
0.10474	-0.38453
0.49407	-0.14998
0.7668	-0.12273
0.9249	-0.09313
0.49051	-0.10876
0.91139	-0.12329
0.71519	-0.08208
0.10734	-0.30698
0.74859	-0.07434
0.50565	-0.11291
0.92938	-0.09404
0.18786	-0.46217
0.78902	-0.11247
0.58092	-0.11205
0.70513	-0.09234
0.42308	-0.12936
0.91987	-0.09662
0.14151	-0.44089
0.72013	-0.11136
0.49371	-0.10461
0.17725	-0.35452
0.51587	-0.11685
0.7619	-0.11824
0.92593	-0.10832

[truncated: 20 more sheets: Figure S14, Figure S15, Figure S16, Figure S17, Figure S18, Figure S19, Figure S20, Figure S21, Figure S24, Figure S25, Figure S27, Figure S28, Figure S29, Figure S30, Figure S31, Figure S34, Figure S35, Figure S36, Figure S38, Figure S39]
